# Supplementary material for: Base Rates of Depressive Symptoms in Patients with Coronary Heart Disease: An Individual Symptom Analysis
Source: PLoS One. 2016 May 26;11(5):e0156167. doi: 10.1371/journal.pone.0156167 (PMC4881911; doi:10.1371/journal.pone.0156167)
Supplement: S1 Data — (CSV) [file pone.0156167.s001.csv]

phq9_1	phq9_2	phq9_3	phq9_4	phq9_5	phq9_6	phq9_7	phq9_8	phq9_9	ccsc	nyha	EQ5D_sum	age	gender	education_level	employed	infarct	bypass	setting	hypertension	diabetes	dyslipidemia	smoking	obesity	familiy_history
1	0	3	1	1	1	0	0	0	1	1	,888	79	0	0	0	0	0	1	1	0	1	0	0	1
3	1	2	1	1	0	1	1	0	2	3	,888	62	0	0	0	1	1	1	1	0	1	0	1	0
2	1	2	1	0	0	1	0	0	4	2	,176	71	1	0	0	1	0	1	1	1	1	1	1	1
0	1	2	1	1	1	1	1	1	1	3	,789	65	0	0	0	0	1	1	1	1	1	0	1	1
0	1	1	1	0	0	0	0	0	1	1	1	63	0	0	0	1	0	1	1	1	1	0	0	1
0	0	0	1	0	0	1	0	0	2	2	,888	68	0	0	0	1	1	1	1	0	1	1	0	0
1	0	1	1	0	0	0	0	0	1	1	1	52	1	0	1	1	1	1	1	0	1	1	0	1
0	0	3	1	0	0	0	0	0	1	1	,888	88	1	0	0	1	0	1	1	0	1	0	0	1
0	1	1	0	1	0	0	0	2	2	2	,789	71	0	1	0	0	1	1	1	0	1	0	0	0
2	0	0	2	0	0	3	0	0	1	3		77	0	0	0	1	1	1	1	1	1	0	0	0
1	0	1	1	1	1	1	1	0	1	1	,888	69	0	1	0	0	0	1	1	0	1	0	0	0
1	0	1	3	2	0	1	0	0	1	3	,888	55	1	1	1	0	0	1	1	0	1	0	1	1
0	0	0	0	0	0	0	0	0	1	1	,263	71	0	1	0	1	0	1	1	0	1	0	0	0
3	1	3	1	1	0	1	1	0	3	1	,176	65	0	0	0	0	1	1	1	0	1	1	0	0
0	0	1	0	0	0	0	0	0	1	1	1	69	0	1	0	1	1	1	1	0	1	0	0	0
0	0	0	0	0	0	0	0	0	1	1	1	65	0	0	0	1	0	1	1	0	1	0	0	1
0	0	0	0	0	0	0	0	0	1	2	1	71	0	0	0	0	1	1	1	0	0	0	0	0
2	0	0	1	0	0	0	0	0	2	1	1	53	1	1	0	0	0	1	1	0	1	1	1	1
0	0	0	0	0	0	0	0	0	1	1	1	86	0	0	0	1	1	1	1	0	1	0	0	0
0	0	0	0	0	0	0	0	0	1	2	,789	58	0	1	0	1	0	1	0	1	0	0	0	0
2	1	1	1	1	1	1	1	0	2	2	,888	69	0	0	0	0	1	1	1	0	1	0	0	0
3	0	3	1	3	0	2	1	0	4	3	,702	70	1	0	0	1	1	1	1	1	1	0	1	0
0	0	1	1	0	0	0	0	0	2	1	,888	69	0	0	0	0	1	1	1	1	1	0	1	0
0	0	0	0	1	0	0	0	0	1	1	,888	69	1	0	0	1	0	1	1	0	1	0	0	0
0	0	0	1	0	0	0	0	0	1	1	,888	74	1	1	0	0	0	1	1	0	1	0	1	1
3	3	3	3	2	3	3	0	0	4	1	,035	74	1	1	0	0	0	1	1	1	1	0	1	1
1	0	0	0	0	0	0	0	0	1	1	,888	60	0	1	0	0	1	1	1	0	1	0	0	0
0	0	0	0	0	0	0	0	0	1	2	1	84	0	0	0	0	0	1	1	0	0	0	0	0
1	0	1	1	1	0	0	0	0	4	3	1	71	1	0	0	0	0	1	1	0	1	0	0	1
1	0	1	1	0	0	1	0	0	1	3	1	63	0	0	0	1	0	1	1	0	1	1	1	1
1	0	1	1	0	1	0	1	0	1	2	,888	79	1	0	0	0	0	1	1	0	1	1	0	1
1	2	1	2	1	0	1	1	0	2	2	,789	60	1	1	0	0	1	1	1	1	1	0	1	0
0	0	3	2	3	0	1	1	0	2	3	,888	62	0	1	1	0	0	1	1	0	1	0	1	0
1	1	3	2	1	1	1	1	0	1	1	1	51	0	1	1	1	0	1	1	0	1	1	0	1
1	0	1	1	1	0	1	1	0	3	3	,888	73	0	0	0	0	0	1	1	0	0	1	1	1
2	1	1	2	0	0	1	1	0	1	4	,888	54	0	1	0	1	0	1	1	1	1	0	1	0
1	0	1	1	0	0	0	0	0	1	3	,888	79	1	0	0	0	0	1	1	0	1	0	0	1
1	0	2	1	0	0	1	0	0	2	3	,789	67	0	0	0	0	0	1	1	0	1	0	0	0
0	3	3	3	0	0	1	2	1	3	3	,176	79	1	0		0	1	1	1	0	1	0	0	0
1	1	1	1	1	0	1	1	0	1	1	,789	57	0	1	0	0	0	1	1	1	0	0	1	1
0	0	1	0	0	0	0	0	0	1	1	,789	63	0	1	1	1	1	1	1	1	1	0	1	1
3	0	3	3	0	0	1	1	0	1	1	1	75	0	0	1	1	0	1	1	0	1	0	0	0
1	1	2	1	0	1	0	0	0	1	2	,789	47	0	1	0	0	1	1	1	0	0	0	0	0
1	0	1	1	0	0	1	0	0	1	1	1	59	0	1	1	1	0	1	1	0	1	1	0	0
0	0	3	1	1	1	0	0	0	1	2	,888	69	1	1	0	0	1	1	1	0	1	0	0	1
3	1	3	3	3	0	1	1	0	4	4	,401	50	0	1	0	1	1	1	1	0	1	0	0	0
3	2	2	3	2	2	2	2	2	1	3	,198	54	0	1	0	1	0	1	1	0	1	1	1	1
2	1	1	1	1	1	2	0	0	4	3	,789	51	0	1	0	1	1	1	1	0	1	0	0	1
1	1	3	3	0	0	2	2	0	3	1	,789	69	1	1	0	1	1	1	1	0	1	0	0	1
1	1	3	1	1	1	1	3	0	4	4	1	59	0	0	1	1	0	1	1	0	1	0	0	0
0	0	0	0	0	0	0	0	0	1	1	,888	63	0	0	0	1	1	1	1	0	1	1	0	1
0	0	0	1	0	0	0	0	0	3	2	1	76	0	1	0	1	0	1	1	0	0	0	0	0
2	2	3	2	2	1	2	0	0	1	1	,789	70	0	1	0	1	0	1	1	1	1	0	1	0
1	0	1	3	0	0	0	0	0	1	1	1	42	0	1	1	1	0	1	1	0	1	0	1	1
2	1	3	3	3	1	3	1	1		2	,702	44	1	0	0	1	0	1	1	0	1	0	1	1
0	0	3	1	0	0	0	2	0	1	2	1	88	0	1	0	0	0	1	1	0	0	0	0	0
0	0	1	0	0	0	0	0	0	2	2	,888	73	0	1	0	0	1	1	1	0	0	0	1	0
0	0	0	0	0	0	0	0	0	1	1	1	69	0	0	0	0	0	1	1	1	1	0	0	0
1		1	1	2	0	0	1	0			,888	56	1	0	0	0	0	1	1	0	1	0	1	1
1	1	2	2	1	2	2	0	0	1	2	1	39	1	1	1	1	0	1	1	0	0	0	0	0
1	0	0	1	0	0	1	0	0	1	1	1	68	0	1	0	1	1	1	1	0	1	0	0	1
1	1	3	3	2	0	1	1	0			,789	66	1	0	0	1	0	1	1	0	1	0	1	1
0	1	3	1	0	0	0	0	0	1	2	,888	75	1	1	0	0	0	1	1	0	1	0	0	1
0	0	0	0	0	0	0	0	0	1	1	1	64	0	1	1	0	0	1	1	0	1	0	1	0
0	0	1	1	0	0	1	0	0	1	1	1	73	0	1	0	0	1	1	1	1	1	0	0	0
1	3	3	2	3	2	1	3	1	2	2	,176	76	1		0	1	1	1	1	1	1	0	1	1
0	0	2	1	0	1	1	0	0	1	2	1	62	1	1	0	1	0	1	1	1	1	1	1	1
1	1	1	1	0	2	1	1	0	4	1	,888	56	0	1		0	0	1	1	0	1	0	0	1
1	1	3	1	0	0	1	0	0	2	2	,888	60	1	0	1	0	0	1	1	0	0	0	1	0
1	0	1	1	0	0	1	0	0	3	3		68	0	0	0	0	0	1	1	1	1	1	1	1
1	1	2	2	1	1	2	2	1	4	4	,888	49	0	1	1	1	0	1	1	0	1	0	0	1
0	0	0	0	0	0	0	0	0	1	1	1	68	0	1	0	0	0	1	1	0	0	0	1	0
1	1	0	1	2	0	1	1	0	1	2	1	70	1	1	0	1	0	1	1	1	1	0	0	0
0		0	1	0	0	0	0	0	1	2	1	65	0	0	0	1	0	1	1	0	0	1	1	0
1	1	1	1	0	1	0	1	0	1	2	,888	75	1	0	0	0	0	1	1	1	1	0	0	1
0	0	0	1	0	0	0	0	0	1	2	,888	63	0	1	0	0	0	1	1	1	0	0	0	0
0	0	1	0		0	0	0	0	1	1	1	73	0	1	0	0	0	1	1	0	1	0	0	0
2	0	0	3	1	0	0	0	0	1	1	,888	66	1	1	0	1	0	1	1	0	1	1	0	1
1	1	2	1	0	2	1	1	0		1	1	73	0	0	0	1	1	1	1	0	1	0	0	1
1	0	1	2	0	1	1	1	0	3	4	,789	65	0	1	0	1	0	1	1	0	1	0	1	1
3	0	1	1	0	0	0	0	0	3	3	,888	76	0	0	0	1	1	1	1	1	1	1	0	0
0	0	1	1	0	0	0	0	0	1	1	1	50	0	1	1	0	0	1	1	0	1	0	0	0
0	0	1	0	0	0	0	0	0	1	1	1	39	0	1	1	1	0	1	1	0	1	0	0	0
1	1	2	2	2	1	1	2	0	4	4	1	56	1	1	1	1	0	1	1	0	1	0	0	1
3	3	3	3	0	0	0	0	1	2	3	,888	77	0	0	0	1	0	1	1	0	1	0	0	0
1	0	0	1	0	0	0	0	0	1	2	1	81	0	1	0	0	1	1	1	0	1	0	0	0
0	0	0	0	0	0	0	0	0	1	1	1	71	0	1	0	1	1	1	1	0	1	0	0	1
1	0	1	2	0	0	0	0	0	1	3	,789	75	0	1	0	0	1	1	1	1	1	0	0	1
1	1	3	2	1	1	2	0	0	1	3	1	56	0	1	0	1	0	1	1	0	1	0	0	0
1	0	1	0	0	0	1	0	0	3	3	,789	62	1	1	0	1	0	1	1	0	1	0	0	1
1	0	1	1	1	0	2	1	0	1	1	,263	74	1	1	0	1	0	1	1	1	1	0	0	1
0	0	3	1	3	0	1	1	0	1	1	,5	59	0	1	0	0	0	1	1	0	1	0	1	1
1	0	1	1	0	0	0	0	0	1	1	1	73	0	0	0	1	1	1	1	0	1	1	1	1
1	0	0	0	1	0	0	0	1	1	1	,888	54	0	1	1	1	0	1	1	0	1	0	0	1
0	0	1	0	0	0	0	0	0	1	1	1	57	0	0	1	1	0	1	1	0	1	0	0	0
0	0	0	0	0	0	0	0	0	3	2	,888	82	0	0	0	0	0	1	1	1	1	0	0	0
0	0	0	1	0	1	0	0	0	1	1	1	72	0	0	0	0	1	1	1	0	1	0	0	1
1	1	2	1	0	0	1	0	0	1	1	,888	57	0	1	0	1	0	1	1	1	1	1	0	1
0	0	1	0	0	0	1	0	0	1	1	,888	77	0	1	0	0	0	1	1	0	1	0	0	0
0	0	0	0	0	0	0	0	0	1	1	,888	70	0	1	0	1	1	1	1	1	1	1	0	0
2	0	3	3	2	0	2	0	0	2	3	,888	63	1	1	1	1	0	1	1	0	1	1	0	1
0	0	1	0	0	0	0	0	0	2	2		84	1	1	0	0	0	1	1	0	1	0	0	0
1	0	0	3	0	0	3	0	0	2	2	,789	78	1	1	0	0	0	1	1	0	1	0	0	1
1	1	0	1	0	1	0	0	0	1	2	,789	68	0	0	0	1	0	1	1	0	1	1	0	1
2	1	1	1	1	0	1	0	0	2	3	,789	64	0	0	0	1	1	1	1	0	1	0	1	1
0	0	3	1	0	0	0	0	0	1	1	,888	80	0	1	0	0	0	1	1	1	1	0	0	1
2	1	3	2	0	1	2	0	0	1	3	,702	76	0	0	0	0	1	1	1	1	1	0	0	0
2	1	3	3	1	1	3	1	0	2	3	,789	71	0	0	0	1	1	1	1	1	1	0	1	1
0	0	1	0	0	0	0	0	0	1	1	1	39	0	1	1	1	1	1	1	0	1	0	0	1
0	0	0	0	0	0	0	0	0	1	1	,888	72	0	0	0	1	0	1	1	1	1	0	0	0
0	0	1	1	0	0	0	0	0	2	2	,789	76	0	1	0	1	1	1	1	1	1	0	0	1
0	0	0	1	0	0	1	0	0	4	1	,888	66	0	0	0	1	0	1	1	0	1	0	1	1
0	0	1	0	0	0	0	0	0	1	1		74	0		0	0	0	1	1	1	1	0	0	1
0	0	3	0	0	0	0	0	0	1	4	,789	80	0	0	0	1	1	1	1	1	1	0	0	1
1	1	0	1	0	0	1	0	0	3	3		73	0	0	0	1	0	1	1	0	1	1		1
3	2	3	2	1	1	2	1	0	2	3	,263	72	0	0	0	0	0	1	1	1	0	0	1	0
0	0	1	1	0	0	0	0	0	1	1	,888	71	0		0	0	1	1	1	1	0	0	1	0
3	3	2	3	3	1	2	1	1	1	3	,263	75	1	1	0	1	0	1	1	0	1	0	0	1
0	0	2	1	0	0	0	0	0	3	2	,702	82	0	1	0	1	0	1	1	1	0	0	1	0
3	1	3	0	0	0	0	0	0	1	1	,888	58	0	1	1	1	0	1	1	0	1	0	0	1
1	1	2	2	2	1	1	1	0	1	2	,888	54	1	0	0	0	0	1	1	0	0	0	1	1
0	0	3	1	1	0	0	0	0	2	2	,789	74	0	1	0	0	0	1	1	0	1	0	0	0
1	1	0	1	0	0	0	0	0	2	2	,888	83	1	1	0	0	0	1	1	0	0	0	0	1
1	1	2	1	0	1	1	0	1	1	1	,789	68	0	0	0	1	1	1	1	0	1	1	0	0
1	1	1	1	0	0	1	0	0	4	3	,263	53	1	0	0	1	1	1	1	1	1	0	1	1
1	0	0	1	3	0	0	1	0	1	2	,702	73	0	0	0	1	1	1	1	1	1	0	1	0
1	1	1	1	1	1	0	0	0	1	1	,888	63	0	0	0	0	0	1	1	0	1	0	0	0
	1		1	0	0	0	0	0	2	2	,702	77	1	1	0	1	0	1	1	1	0	0	0	0
1	0	1	1	1	0	1	0	0	1	2	1	69	0	1	0	0	0	1	1	1	1	0	1	0
2	0	1	3	0	0	1	2	0	3	1	,702	77	0	0	0	0	1	1	1	0	1	0	0	1
0	1	0	1	0	0	1	1	0	4	2	,789	75	1	0	0	0	0	1	1	0	1	0	0	1
0	0	0	1	0	0	0	0	0	2	2	,801	80	0	1	0	0	0	1	1	1	0	0	0	0
1	1	0	2	0	0	1	0	0	4	1	,888	74	0	0	0	1	1	1	1	0	1	0	0	1
0	0	0	1	0	0	0	0	0	2	1	1	50	0	0	1	0	0	1	1	0	1	0	0	0
0	0	0	0	0	0	0	0	0	1	1		76	0	0	0	0	1	1	1	0	1	0	1	0
1	0	1	1	1	0	1	1	0	2	3	,702	58	0	1	0	1	1	1	1	0	1	0	0	1
1	0	1	2	3	0	0	0	0	1	2	,789	79	0	0	0	1	1	1	1	0	1	0	0	1
2	0	1	1	0	0	1	0	0			,913	85	0			0	1	1	1	0	0	0		0
3	3	3	3	1	3	1	1	1	1	3	,888	67	0	1	1	1	0	1	1	1	1	0	0	1
1	0	0	1	0	0	0	0	0	2	1	,888	44	0	1	1	1	0	1	1	0	1	1	0	1
1	0	2	1	0	1	0	0	0	1	1	1	39	1	1	1	1	0	1	1	0	1	0	1	0
0	0	0	0	0	0	0	0	0	1	1	1	74	0	1	0	0	0	1	1	0	1	0	0	1
0	0	1	1	0	0	0	0	0	1	2	,901	55	0	0	1	1	1	1	1	0	1	0	0	0
0	0	2	1	0	0	0	0	0	1	3	,789	85	0	0	0	1	1	1	1	0	1	0	1	0
1	2	3	3	1	0	2	3	2			,379	85	0			1	1	1	1	0	0	0	0	0
0	0	1	1	0	0	1	0	0	2	1	,888	66	0	0	1	0	1	1	1	0	1	0	0	0
0	0	0	0	1	1	1	0	0	2	2	1	69	0	1	0	1	1	1	1	0	1	0	0	1
0	0	0	0	0	0	0	0	0	1	2	,789	76	1	0	0	0	0	1	1	0	0	0	0	0
0	0	0	1	0	0	0	0	0	1	1	1	66	0	1	1	0	0	1	1	0	1	0	0	1
1	1	2	1	0	0	0	1	0	2	1	,888	74	0	1	0	0	0	1	0	0	1	0	0	1
1	1	1	3	0	1	0	0	0	1	2	,401	66	1	0	0	1	1	1	1	0	1	0	1	1
0	0	3	0	0	0	0	0	0	1	1	,901	50	1	0	0	1	0	1	1	1	1	0	0	0
1	1	2	2	0	0	1	0	0	3	2	,888	52	0	1	0	1	1	1	1	0	1	0	0	1
1	1	1	2	0	0	1	2	0	4	3	,789	74	1	0	0	0	0	1	1	0	1	0	0	0
2	0	2	2	0	0	1	1	0	4	3	,789	75	1	0	0	1	0	1	1	1	1	0	1	1
0	0	1	1	0	0	0	0	0	2	1	,888	78	0	0	0	1	0	1	1	0	1	0	0	0
3	0	0	1	0	0	0	0	0	1	1	,702	83	1	0	0	1	1	1	1	1	1	0		0
3	3	3	3	3	2	2	2	1	4	3	,789	57	0	0	0	1	0	1	1	1	1	0	1	1
1	0	3	2	1	0	0	0	0	3	4	,789	72	1	0	0	1	1	1	1	0	1	0	0	1
0	0	1	1	0	0	1	0	0	1	2	,789	73	1	0	0	0	0	1	1	1	1	1	0	1
0	0	0	1	1	0	0	0	0	1		,888	83	0	1	0	1	1	1	0	0	0	0	0	0
	1	3	2	2	0	0	0	1	1	2	,888	50	0	1	1	1	0	1	1	0	1	0	1	0
1	1	0	2	0	1	0	0	0	2	1	,789	78	1	1	0	0	0	1	1	0	0	1	0	1
2	2	2	3	2	1	2	1	0	1	1	,888	56	0	1	1	0	1	1	1	0	1	0	1	1
1	0	2	1	1	0	0	1	1	2	2	,888	72	0	1	0	1	1	1	1	1	0	0	0	1
1	0	1	2		3	0	0	0	1	1	,789	50	0	1	0	1	1	1	1	1	0	1	0	1
0	0	0	1	0	0	0	0	0	1	1	,901	64	1	1	0	0	0	1	1	1	1	0	1	1
0	0	1	1	1	0	1	0	0	3	3	,888	64	0	0	0	0	0	1	1	1	1	1	0	1
0	0	1	1	1	0	0	0	0	2	2	,789	75	0	1	0	0	0	1	0	0	0	0	0	0
0	0	2	2	0	0	0	0	0	2	2	1	57	0	0	1	1	0	1	0	1	1	0		1
2	1	0	3	0	0	1	1	0	4	1	,888	69	0	1	0	0	0	1	1	1	0	0	0	1
1	0	0	0	0	1	1	0	0	2	1	,888	71	0	0	0	1	1	1	0	1	1	0	0	1
1	2	0	2	3	1	0	0	0	1	2	,888	69	1	1	0	1	0	1	1	0	1	0	0	1
2	0	1	3	2	0	0	0	0	2	2	,263	32	1	0	0	0	0	1	0	0	0	0	0	0
1	1	2	1	1	0	0	1	0	2	2		56	1	0	1	0	0	1	0	0	1	1	1	1
1	1	1	1	1	0		1	0	4	4	,789	84	1	1	0	0	0	1	0	0	1	0	0	1
0	0	0	1	1	0	0	0	0	4	4	,789	54	0	1	0	1	1	1	1	1	1	1	0	1
3	2	1	3	3	0	1	0	0	1	1	1	79	0	1	0	0	0	1	1	0	0	0	0	0
3	3	3	3	2	1	2	1	0	4	2	,789	64	1	1	1	0	0	1	1	0	1	0	0	1
3	1	1	2	0	1	0	0	0	1	2	1	81	0	1	0	1	0	1	1	0	0	0	0	1
1	1		3	1	0	0	0		3	4	,0890000000000001	82	0	0	0	1	0	1	0	0	0	0	0	0
0	0	1	0	0	0	1	0	0	2	2	1	87	0	1	0	1	1	1	1	0	0	0	0	1
0	0	0	0	0	0	0	0	0	1	1	,888	67	0	1	0	0	0	1	0	0	0	0	0	1
1	0	0	0	0	1	0	1	0	2	2	1	74	0	1	0	0	1	1	1	1	0	0	0	0
1	0	1	1		0	1	0	0	2	2	,888	70	1	1	0	0	1	1	1	0	1	0	0	1
1	1	2	1	0	0	0	0	0	2	2	,888	60	1	0	0	0	0	1	1	0	0	0	0	1
2	1	1	1	0	0	1	0	0			,789	70	0			1	1	1	0	0	1	0	0	0
1	1	1	1	2	0	1	1	0	3	3	,789	85	0	1	0	0	0	1	0	0	0	0	0	0
1	1	1	1		1		1	0	3	2	1	64	0	0	0	1	1	1	0	0	1	0	0	1
0	0	0	1	0	0	0	0	0	2	1	1	76	0	1	0	1	0	1	1	0	1	0	1	1
0	1	3	1	1	0	1	1	1	1	2	,176	71	0	1	0	1	1	1	0	0	0	0	1	0
0	0	1		0	0	0	0	0	1	1	,362	75	1	1	0	1	1	1	1	1	1	0	0	1
1	2	1	2	0	0	2	2	0	2	2	,888	61	0	0	0	1	1	1	1	1	1	0	1	1
1	1	1	2	1	0	2	1	0	4	1	,888	58	0	0	0	0	0	1	1	0	1	0	0	1
0	0	0	1	0	0	0	0	0	1	1	,888	77	0	0	0	1	1	1	0	0	1	0	0	1
2	1	3	2	0	0	0	0	0			,702	85	0					1	1	0	1	0	1	1
	0	1		0	0	1	0	0	1	2	,789	70	1		0	0	0	1	1	0	0	0		1
0	0	3	1	0	0	0	0	2	1	1	,263	72	0	0	0	1	1	1	1	1	1	0	1	1
0	0	1	2	0	0	0	0	0	1	2	,888	70	0	0	0	0	0	1	1	0	1	0	0	0
0		1	0	0	1	0	0	0	1	1	,888	75	1	1	0	1	0	1	1	0		0	0	1
0	0	3	0	0	0	0	0	0	1	3	,888	58	0	1	1	0	0	1	0	0	1	0	0	1
1	1	0	3	1	0	2	3	0	4	2	,789	62	0	1	0	1	0	1	1	0	1	0	0	0
0	0	0	0	0	0	0	0	0	1	1	,362	68	0	0	0	1	0	1	1	0	0	0	0	0
1	0	0	1	0	0	0	0	0	2	2	,263	72	0	0	0	1	1	1	0	0	1	0	0	0
1	0	0	0	0	0	0	0	0	1	2	1	76	0	1	0	0	1	1	0	0	0	0	0	1
0	0	1	1	0	0	1	0	0	2	2	,888	71	0	0	0	0	0	1	0	0	0	0		0
1	0	2	1	0	0	0	0	0	2	2	,888	70	0	0	0	0	1	1	1	1	1	0	0	0
1	0	1	1	0	0	0	0	0	1	1	1	64	0	1	0	0	1	1	0	0	0	0	0	1
0	1	0	1	0	0	0	0	0	1	1	1	80	0	1	0	1	1	1	0	0	0	0	0	0
0	0	1	1	0	1	1	0	0	1	1	,888	71	0	1	0	0	1	1	1	1	0	0	0	0
1	1	3	3	0	0	0	0	1	1	2	,263	82	0	0	0	0	0	1	0	0	1	0	0	0
1	1	1	1	0	0	0	1	0	2	2	,789	74	1	0	0	0	0	1	1	0	1	0	1	1
2	2	0	0	0	0	3	0	0	1		1	69	0	0	0	1	0	1	0	0	0	0	0	0
3	1	1	1	0	0	0	0	0	1	1	1	73	0	0	0	1	1	1	1	1	0	0	0	1
3	2	3	3	1	0	0	2	1	4	1	,466	84	1	0	0	0	1	1	1	0	1	0	0	0
2	2	2	3	0	1	1	1	3	4	1	,888	63	1	0	0	1	0	1	1	0	1	0	1	0
1	1	2	2	2	0	1	0	0	1	1	,888	62	0	0	0	1	0	1	1	0	0	0	0	0
1	1	2	1	1	1	1	0	0	2	3	,888	63	1		0	0	0	1	1	1	1	0	1	1
0	0	0	0	0	0	0	0	0	1	1	1	57	0	1	1	1	1	1	0	0	0	0	0	1
1	2	3	3	1	2	2	2	0	4	1	,888	61	0	0	0	1	1	1	1	1	1	0	1	1
0	0	1	1	0	0	0	0	0	1	2	,888	74	0	1	0	0	0	1	0	0	0	0	0	0
0	0	1	1	0	0	0	0	0	2	3	,789	54	0	0	0	1	0	1	0	1	1	1	0	1
1	0	0	0	0	0	0	0	0	2	2	,888	63	0	0	0	1	0	1	0	0	0	0	0	0
2	1	3	1	1	1	1	2	0	1	1	1	65	0	1	0	1	0	1	1	0	1	0	0	1
0	0	1	0	0	0	0	0	0	1	2	,888	72	0	0	0	0	0	1	1	0	1	0	0	0
2	2	2	3	1	0	1	3	0	4	1	-,139	66	0	0	0	1	1	1	1	0	1	0	0	1
0	0	1	1	1	0	0	0	0			,362	72	0			1	1	1	0	0	1	1	0	1
0	0	1	1	1	0	0	0	0	1	4	,888	58	0	1	1	1	1	1	0	0	0	0	1	0
0	1	1	1	1	0	0	0	0	2	2	,789	70	1	1	0	0	0	1	1	0	1	0	0	1
1	0	3	1	1	1	0	0	0	2	2	,263	70	1	0	0	0	0	1	0	1	0	1	0	1
0	0	1	1	0	0	0	0	0	1	1	,888	67	0	0	0	0	0	1	1	1	0	0	1	1
1	0	2	1	0	0	0	0	0	3	3	,888	75	0	1	0	1	0	1	0	0	0	0	0	0
2	3	3	3	3	3	3	1	0	3	3	,789	74	1	0	0	1	0	1	1	1	1	0	0	1
0		3	1	0	0	0	0	0	2	1	,789	72	0	0	0	1	1	1	1	0	0	0	1	0
0	0	1	0	0	0	0	0	0	2	1	,888	54	0	1	1	1	0	1	0	0	1	0	0	1
2	2	2	3	1	1	1	0	0	4	3	,888	77	0	0	0	0	0	1	0	0	1	0	0	1
1	1	3	3	3	1	1	0	0	1	3	,702	62	0	1	0	1	0	1	1	0	1	1	0	0
1	1	1	1	1	1	3	0	0	3	3	,176	66	0		0	0	1	1	0	1	0	0	0	1
0	0	0	0	0	0	0	0	0	2	2	,789	63	1	0	0	0	0	1	1	0	1	0	1	0
	3	3	3	1	2	2	0	0	1	1	,789	71	0	1	0	1	0	1	1	1	1	0	1	0
0	0	0	1	0	0	0	0	0	1	2	1	82	1	1	0	0	1	1	1	0	1	0	0	1
2	1	3	2	3	0	1	1	0	4	1	,702	75	0	0	0	1	0	1	1	0	0	0	1	1
0	0	1	1	0	0	0	0	0	1	1	1	63	0	1	1			1	1	1	1	1	1	0
0	0	2	2	0	0	0	0	0	1	2	1	42	1	0	1	0	0	1	1	0	1	0	0	0
0	0	0	1	2	0	0	0	0	1	1	,789	35	0	0	0	0	0	1	0	0	0	0	0	0
1	0	0	1	1	0	0	0	0	2	1	,901	63	0	1	1	0	0	1	0	0	0	0	0	1
0	1	3	1	0	0	1	1	0	1	1	,379	70	1	1	0	0	0	1	0	0	0	0	0	0
1	1	1	1	1	1	1	1	1	1	2	,789	71	1	0	0	0	0	1	1	0	1	1	0	0
0	0	0	0	0	0	0	0	0	2	2	1	63	0	0	1	0	0	1	0	0	0	0	0	0
1	0	1	1	2	0	0	0	0	1	2	,888	71	0	1	0	0	1	1	1	0	0	0	0	1
1	0	3	1	0	0	0	0	0	1	3	,702	72	1	0	0	1	1	1	0	0	1	0	0	0
1	1	3	0	1	1	0	0	0	2	1	,888	63	1	1	0	0	0	1	1	1	1	0	0	1
0	0	0	0	0	0	0	2	0	1	3	,292	71	0	0	0	1	1	1	0	1	0	0	1	0
	1	3	2	1	0	3	1	0	3	3	,263	74	1	1	0	1	0	1	1	0	1	0	0	1
0	0	0	0	0	0	0	0	0	1	1	,888	70	1	0	0	1	0	1	1	0	1	0	0	0
0	0	0	0	0	0	0	0	0	1	1	1	67	0	1	0	1	0	1	1	1	1	0	0	1
0	0	0	0	0	0	0	0	0	1	2	1	70	1	1	0	0	0	1	0	0	0	0	0	1
1	0	2	2	0	0	0	3	0	2	1	,702	59	0	0	0	0	0	1	1	1	1	0	1	1
1	0	0	0	0	0	0	0	0	1	2	,789	74	0	1	0	0	0	1	0	0	1	0	0	0
1	0	0	1	0	0	0	0	0	1	2	1	53	0	1	1	1	0	1	1	0	1	0	0	1
1	1	0	1	0	1	1	0	0	1	1	,789	68	0	0	0	1	0	1	0	0	0	0	1	1
0	0	1	0	0	0	0	0	0	1		1	70	0	0	0	0	0	1	1	0	1	0	0	0
0	0	3	2	0	0	0	0	0	1	1	,888	70	0	1		1	1	1	1	0	1	0	1	1
1	1	0	1	0	0	0	0	0	2	2	,888	58	0	0	1	1	1	1	1	0	1	1	0	1
3	1	2	2	0	0	0	1	0	1	1	,888	77	0	0	0	0	0	1	1	0	0	0	0	0
0	0	2	0	0	0	0	0	0	1	1	1	65	0	1	0	1	0	1	1	1	1	0	0	0
1	0	0	1	0	0	0	0	0		2	,888	71	1	0	0	0	0	1	1	0	0	0	0	1
0	0	1	0	0	0	0	0	0	1	3	1	63	0	0	1	1	0	1	0	0	1	1	1	0
1	0	3	1	0	0	0	0	0	2	2	,263	52	1	1	1	0	0	1	1	0	0	0	0	1
0	0	1	0	0	0	0	0	0	1	1	1	64	0	1	0	0	0	1	1	0	0	0	0	0
0	0	0	0	0	0	0	0	0	1	1	1	77	1	0	0	0	0	1	0	0	0	0	0	1
1	0	2	1	0	1	0	0	0	2	1	,888	45	0	1	1	0	0	1	0	0	0	0	0	1
0	0	2	0	0	0	1	0	0	1	1	1	75	0	1	0	0	0	1	1	0	1	0	0	1
1	1	1	2	1	1	0	1	0	2	2	,789	75	0	1	0	1	0	1	1	1	0	0	1	1
0	0	0	0	0	0	0	1	1	2	2	1	72	0	1	0	1	0	1	0	0	0	0	0	1
0	0	0	3	0	0	1	2	0	1	4	,263	68	0	1	0	0	0	1	1	0	1	0	0	0
1	1	1	1	0	0	0	0	0	2	2	,789	62	1		0	1	0	1	1	0	1	0	0	1
0	0	0	0	0	0	0	0	0	1	1	1	49	0	1	1	1	0	1	0	0	0	0	0	1
0	0	0	0	0	0	0	0	0	1	1	1	72	0	1	0	1	1	1	1	0	0	0	0	1
0	1	3	1	0		1	0	1	2	1	,888	56	1	1	0	1	1	1	1	0	0	0	1	1
1	0	1	1	0	0	1	0	0	1	1	1	51	0	1	1	0	0	1	0	0	1	0	0	0
0	0	0	0	0	0	0	0	0	1	1	,263	75	1	0	0	0	0	1	0	0	0	1	0	0
2	1	1	2	1	0	1	1	1	4	3	,789	63	0	0	0	0	0	1	0	1	0	0	0	1
0	0	0	0	0	0	0	0	0	2	1	,789	59	0	1	0	0	0	1	1	1	0	0	0	0
1	0	2	2	1	0	0	0	0	1	1	,888	30	0	1	1	0	0	1	0	0	0	0	1	0
1	0	1	1	1	0	0	0	0	1	3	,789	76	0	1	0	1	0	1	0	0	1	1	1	1
0	0	1	1	0	0	0	0	0	1	1	,888	61	0	1	1	0	0	1	1	0	1	0	0	0
3	3	3	3	0	0	3	1	1	3	3	,176	75	0	1	0	1	0	1	1	1	1	0	1	1
	0	0	0	0	0	0	0	0	1	2	,888	59	0	1	1	1		1	0	1	1	0	0	0
1	1	0	0	0	1	0	0	0	4	1	,362	54	0		1	1	1	1	1	0	0	1	0	1
1	1		3	1	0	0	0	0	4	4		86	0	1	0	0	0	1	1	0	0	0	0	0
1	1	3	1	0	1	1	0	0	1	1	,888	59	0	1	1	1	0	1	1	0	1	0	1	1
1	0	1	2	0	0	0	0	0	1	2	,888	47	0	1	1	1		1	1	0	1	0	1	1
0	0	0	3	0	0	0	0	0	1	1	1	74	0	1	0	0	0	1	1	0	0	0	1	0
1	1	0	1	0	0	0	0	0	4	4	,888	75	0	1	0	1	1	1	1	0	1	0	0	1
1	0	3	2	0	0	1	0	0	2	2	,789	61	0	1	0	1	1	1	1	0	0	0	1	0
0	0	3	1	1	0	1	1	0	4	4	,901	69	0	1	1	1	1	1	1	1	0	1	1	0
2	2	2	1	0	0	0	3	3	3	4	,702	79	1	0	0	0	0	1	1	0	1	0	1	1
1	1	1	1	1	0	0	0	0	1	3	,702	71	0	0	0	0	0	1	1	0	1	1	0	1
0	0	0	0	0	0	0	0	0	2	1	,888	60	0	1	0	0	0	1	0	0	0	0	0	0
0	1	0	1	0	1	0	0	0	1	1	,888	72	0	0	0	0	1	1	0	1	0	0	1	1
1	0	1	1	1	0	1	0	0	1	2	,789	73	0	1	0	0	0	1	0	1	1	1	0	0
0	0	1	0	0	0	0	0	0	1	1	1	50	0	1	1	1	0	1	1	0	1	0	0	1
0	0	0	0	0	0	0	0	0	1	1	,789	69	0	0	0	1	0	1	0	0	1	0	0	1
0	0	0	0	0	0	0	0	0	1	1	1	74	0	0	0	1	0	1	1	0	0	0	0	0
0	0	1	1		1	0	0	0	2	2	1	54	0	1	0	1	0	1	0	0	0	1	0	0
1	1	1		1	0	0	1	0	2	2	,362	74	0	0	0	1	0	1	0	0	1	0	0	1
1	1	0	3	0	0	0	0	0	1	3	,263	74	1	0	0	1	1	1	1	1	1	1	0	1
0	1	2	1	0	0	0	0	0	2	1	1	73	0	1	0	0	1	1	0	0	1	0	0	1
1	1	3	2	1	1	1	2	1	1	3	,176	72	0	1	0	1	1	1	1	1	1	0	1	1
0	0	0	1	0	0	0	0	0	1	2	1	64	0	1	0	0	0	1	1	0	0	0	0	1
0	0	2	1	1	0	1	0	0	1	1	,888	56	0	1	1	0	0	1	0	0	1	0	0	0
3	3	3	3	1	2	2	3	1	4	4	,401	58	0	1	0	1	0	1	1	1	1	0	0	1
2	1	2	2	2	0	3	0	1	3	3	,789	67	0	0	0	0	1	1	1	1	1	1	1	1
0	0	1	1	0	1	0	0	0	1	1	1	58	0	1	1	1	1	1	0	0	0	0	0	1
0	0	0	0	0	0	0	0	0	1	1	1	67	0	0	0	1	0	1	1	0	1	0	1	0
0	0	1	1	0	0	0	0	0	1	2	,888	68	0	1	1	1	0	1	1	0	0	0	0	1
0	0	0	0	0	0	0	0	0	1	1	1	67	0	0	0	0	0	1	1	0	1	1	0	0
2	0	0	1	0	0	0	0	0	1		,901	85	0	0	0	1	1	1	0	0	0	0	0	1
0	0	1	0	0	0	0	2	0	1	2	1	43	0	1	0	0	0	1	0	0	0	0	0	0
1	0	2	1	1	0	1	0	0	1	2	,888	65	0	1	0	0	1	1	1	1	1	0	0	0
0	0	1	1	0	0	0	0	0	1	1	1	67	0	1	0	1	1	1	0	0	0	1	0	0
2	2	2	2	1	0	0	0	1			,789	68	0	1	0	1	0	1	1	1	1	0	1	0
2	1	1	3	3	1	1	0	1				73	0	1	0	1	1	1	1	1	1	0	1	0
1	0	1	1	0	0	0	0	0	1	1	1	78	0	0	0	0	0	1	1	0	0	0	0	0
1	0	1	1	1	0	1	0	0	1	1	1	73	0	0	0	1	1	1	1	1	1	0	1	1
0	0	0	0	0	0	0	0	0		3	,888	77	1	0	0	0	0	1	1	0	1	0	1	0
1	0	1	0	0	0	0	0	0	4	1	,888	58	0	1	1	1	0	1	1	0	0	0	0	0
0	0	1	0	0	0	0	0	0	1	1	1	66	1	0	0	1	0	1	1	1	1	0	0	1
3	2	3	3	1	1	0	1	1	4	3	,263	62	0	0	0	1	0	1	1	1	1	0	0	1
2	2	3	3	0	3	3	0	0	1	1	,789	77	0	0		0	1	1	1	0	1	1	0	1
0	0	3	1	1	0	0	0	0	1	1	1	80	1	0	0	0	0	1	0	1	1	1	1	1
0	0	0	0	0	0	0	0	0	1	2		77	1	1	0	1	1	1	1	1	0	0	1	1
1	1	3	0	1	0	0	0	0	1	1	,888	41	0	1	1	0	0	1	0	0	1	0	0	1
0	0	0	0	0	0	0	0	0	1	1	1	70	0	1	0	1	0	1	0	0	1	0	0	1
0	0	0	0	0	1	0	0	0	1	1	1	74	1	0	0	0	1	1	1	0	1	0	0	1
0	0	0	0	0	0	0	0	0	2	2	1	65	0	0	0	1	0	1	1	0	0	0	0	0
2	1	2	2	0	1	1	1	1	4	4	,801	62	1	1	0	0	0	1	1	1	1	0	1	1
0	0	1	0	1	1	0	0	0	1	1	1	64	0	1	1	1	1	1	1	1	1	0	0	1
1	0	0	1	0	0	0	0	0	1	3	,789	77	0	1	0	0	0	1	1	0	0	0	0	0
2	0	0	1	0	0	0	0	0	3	3	,263	70	0	0	0	0	0	1	1	1	1	0	0	1
0	0	0	0	0	0	1	0	0	1	2	1	71	0	1	0	0	0	1	1	0	1	0	0	0
2	0	1	1	1	0	1	1	0	1	1	,789	71	0	1	0	1	1	1	0	1	0	0	0	0
0	0	3	1	0	0	0	0	0				76	0			0	0	1	1	0	1	0	1	1
1	1	0	1	1	0	1	0	0			,789	82	1			1	1	1	1	0	0	0	0	0
1	0	1	0	0	0	0	0	0	1	1	1	54	0	1	1	1	0	1	0	1		1	0	1
1	1	2	2	1	1	0	0	0	1	2	,888	68	1	1	0	0	0	1	0	0	1	0	0	0
0	0	0	0	0	0	0	0	0		1	1	76	0	0	0	1	1	1	0	1	1	0	1	0
1	0	1	1	1	0	0	1	0	1	3	,789	84	0	0	0	0	0	1	0	0	0	0	0	0
0	0	0	0	0	0	0	0	0	1	1	,888	65	0	0	0	0	0	1	0	0	0	0	0	0
0	0	0	0	0	0	0	0	0	1	2	1	69	0	1	0	1	0	1	1	1	0	0	1	0
1	1	1	2	2	1	1	1	1	4	1	,263	71	1	0	0	0	0	1	0	0	0	0	0	1
0	1	3	1	0	0	0	0	0	1	2	1	83	0	0	0	1	1	1	1	0	1	0	0	0
1	0	0	0	1	0	1	0	0	1	3	,789	69	0	1	0	1	0	1	1	0	0	0	0	0
0	0	0	0	0	0	0	0	0	1	2	1	73	0	1	0	1	0	1	1	0	1	0	1	0
1	0	1	0	0	0	0	0	0	2	1	1	73	0	0	0	1	0	1	1	0	1	0	0	0
0	0	0	0	0	0	0	0	0	1	1	,888	70	0	0	0	0	0	1	1	0	1	0	0	0
1	1	1	1	0	0	1	0	0	1	2	1	75	0	0	0	0	0	1	1	0	1	0	0	1
1	1	1	2	0	1	0	0	0	1	3	,789	48	1	1	1	1	0	1	0	0	0	0	1	0
1	0	1	1	0	0	1	0	0	1	3	,888	83	0	1	0	0	0	1	0	0	0	0	0	1
0	0	0	0	0	0	0	0	0	1	1	,901	78	0	1	0	0	0	1	1	1	1	0	1	0
0	0	0	0	0	0	0	0	0	1	1	1	75	0	0	0	1	1	1	0	0	1	0	0	0
0	0	1	0	0	0	0	0	0	1	1	,888	72	1	1	0	1	0	1	1	0	1	0	1	1
1	1	0	2	2	2	1	3	0	4	1	,362	76	0	1	0	1	0	1	1	0	1	0	0	0
1	1	2	1	3	0	3	1	0	2	2	,888	71	1	0	0	1	0	1	1	0	1	0	0	1
0	0	0	0	0	0	0	0	0	1	2	,888	73	0	0	0	1	1	1	1	0	1	0	1	0
1	0	1	1	2	0	3	0	1	3	3	,888	57	0	0	0	1	0	1	1	1	1	0	1	1
0	0	0	1	0	0	1	0	0	1	2	,35	67	0	1	0	0	0	1	1	0	0		0	0
3	3	3	3	0	2	1	2	3	1	3	,111	76	0	0	0	0	1	1	1	0	1	0	1	0
0	0	1	0	1	0	1	0	0	1	1	1	54	0	1	1	1	0	1	1	0	1	0	1	1
1	1	1	1	1	0	0	0	1	2	2	,888	72	0	0	0	0	0	1	1	0	1	1	1	1
0	0	1	0	0	0	0	0	0	1	1	1	78	0	1	0	1	0	1	1	1	1	0	1	0
1	1	2	0	1	0	0	1	0	2	2	,888	82	1	0	0	0	0	1	1	0	1	0	0	1
1	1	1	1	0	0	0	0	3	4	3	,263	70	0	0	0	0	0	1	1	1	1	0	1	0
0	0	0	1	1	0	0	0	0	1	2	,888	72	0	0	0	1	1	1	1	0	1	0	0	1
0	0	2	1	0	0	1	1	0	1	2	,702	87	0	0	0	0	0	1	1	0	1	0	0	0
0	0	0	0	0	0	0	0	0	1	1	1	65	0	1	0	1	1	1	1	0	1	1	0	0
1	1	2	2	1	0	0	1	0	1	1	,702	62	0	1	0	0	0	1	1	0	1	1	0	0
3	2	2	3	1	1	2	0	2	3	2	,401	72	1	1	0	0	0	1	1	1	1	0	1	1
0	0	1	0	0	0	0	0	0	1	1	1	70	0	1	0	0	0	1	1	1	1	0	0	0
0	0	1	0	0	0	1	0	1	1	1		72	0	0	0	0	1	1	1	1	1	0	0	0
1	1	1	1	0	0	1	1	1	1	1	1	47	0	1	1	1	0	1	1	0	1	0	0	1
1	0	1	1	0	0	0	0	0	2	2	,789	75	0	0	0	0	0	1	1	1	1	0	1	0
2	0	3	1	1	0	0	0	0	4	1	,888	70	1	0	0	1	0	1	1	1	1	0	1	0
0	0	1	0	0	0	1	0	0	1	1	,789	73	0	1	0	0	1	1	1	0	1	1	1	0
0	0	0	0	0	0	0	1	0	1	1	1	60	0	1	0	1	0	1	1	0	1	0	1	0
1	1	3	3	3	1	1	0	0	3	2	,789	68	1	0	0	1	0	1	1	0	1	0	1	1
1	0	3	3	1	0	0	0	0	1	2	1	54	0	0	1	0	0	1	1	1	1	1	1	1
0	0	1	3	0	0	1	1	0	1	2	,263	75	0	0	0	0	0	1	1	1	1	0	1	0
1	0	1	0	0	0	0	1	0	1	1	,789	76	0	1	0	1	0	1	1	0	1	0	0	1
0	0	1	1	0	0	0	0	0	1	1	,888	82	1	0	0	1	1	1	1	1	1	0	0	0
0	0	0	0	0	0	0	0	0	1	2	1	65	0	1	0	1	1	1	1	1	1	0	0	0
2	1	2	3	2	0	0	0	0	1	1	,888	60	0	0	1	1	1	1	1	1	1	0	1	0
1	0	1	0	0	0	0	0	0	1	1	1	57	0	1	1	1	0	1	1	1	1	0	1	1
0	1	3	3	1	3	2	2	3		1	,176	44	0	1	0	1	0	1	1	0	1	0	1	0
0	0	1	1	0	0	0	0	0	1	1	,888	72	0	0	0	1	0	1	1	0	1	0	0	1
2	1	1	1	1	2	2	2	1	2	2	,888	51	0	0	1	0	1	1	1	0	1	0	0	1
1	0	1	1	0	0	0	0	0		1	,702	91	0	0	0	0	0	1	1	1	1	0	0	0
0	0	1	0	0	0	0	0	0			,789	61	0			1	0	1	1	0	1		0	0
1	0	1	1	0	1	0	0	0	3	3	,789	54	1		0	0	0	1	1	1	1	1	1	1
1	1	1	1	0	0	0	0	0	1	1	,0640000000000001	76	0	0	0	1	1	1	1	1	1	0	1	0
1	1	2	2	1	1	0	0	0	1	3	,888	50	0	1	0	0	1	1	1	1	1	0	1	1
1	1	0	0	0	1	0	0	0	4	1	,888	64	0	0	0	0	0	1	1	0	1	1	0	0
1	0	2	2	0	0	0	0	0	2	2	,789	76	1	1	0	1	1	1	1	0	1	0	0	1
1	0	2	2	0	0	0	1	0	4	2	,702	82	0	0	0	1	1	1	1	0	1	0	0	0
1	0	1	1	0	0	1	0	0	4	3	,111	75	1	0	0	1	1	1	1	0	1	0	1	0
1	1	2	1	1	0	1	0	0	1	1	,888	50	1	0	1	0	0	1	1	0	1	1	1	1
1	0	1	1	1	0	0	0	0	3	3	1	55	1	0	1	0	1	1	1	0	0	0	0	0
3	1	0	1	1	0	1	1	0	4			83	1	0	0	1	1	1	1	1	1	0	1	1
0	0	1	1	2	0	0	0	0	3	1	,888	64	0	1	1	1	0	1	1	1	1	1	0	0
0	0	0	0	0	0	0	0	0	1	1	,888	79	0	1	0	0	0	1	1	0	1	0	0	1
0	0	1	0	0	0	0	0	0	1	1	1	49	1	1	0	1	0	1	1	1	1	0	0	0
0	0	0	2	0	0	0	0	0	1	3	,888	82	0	0	0	1	1	1	1	0	1	0	0	1
1	0	3	1	0	0	1	0	0	3	3	,263	63	1	0	0	1	0	1	1	1	1	1	0	0
0	0	1	0	0	0	0	0	0	1	2	,901	84	0	1	0	1	0	1	1	0	1	0	0	0
1	0	1	1	1	0	0	0	0	2	2	,888	74	0	1	0	1	0	1	1	1	1	0	1	0
3	3	3	3	2	2	3	3	3	2	2	,401	57	0	1	1	1	0	1	1	1	1	1	0	1
	0	1	0	0	0	0	0	0	2	3	,789	72	1	0	0	0	0	1	1	0	1	0	0	0
0	0	1	1	1	0	0	0	0	3	2	,888	80	0	1	0	1	0	1	1	0	1	0	0	0
1	0	0	0	0	0	0	0	0	2	1	,888	64	0	0	0	0	0	1	1	1	1	0	0	1
1	1	2	1	0	0	1	1	0	1	2	,789	82	0	0	0	1	1	1	1	1	1	1	0	1
1	1	1	1	0	0	1	0	1	2	1	,888	67	0	0	0	0	0	1	1	0	1	0	0	1
1	0	2	0	0	0	0	0	0	1	1	,888	69	0	1	0	0	0	1	1	0	1	0		1
0	0	0	0	0	0	0	0	0	2	2	1	69	0	1	0	0	0	1	1	0	1	0	1	0
0	0	0	1	0	1	0	0	0	1	1	,888	79	0	1	1	1	0	1	1	0	1	0	0	1
1	0	0	1	0	0	0	0	0	1	2	,888	57	1	1	0	1	0	1	1	0	1	0	1	0
0	0	1	0	0	0	3	0	0	1	2	1	73	1	0	0	0	0	1	1	0	1	0	0	1
1	0	1	1	1	0	2	1	0	1	2	,888	62	0	1	0	1	1	1	1	0	1	0	1	1
1	0	1	1	0	0	0	0	0	2	1	,888	65	1	0	0	1	1	1	1	1	1	0	1	1
1	0	3	1	1	1	0	1	0	2	2	,888	71	1	0	0	0	0	1	1	0	0	0	0	0
0	1	2	1	0	0	0	0	0	3	1	,888	75	0	0	0	1	1	1	1	1	1	0	1	1
0	0	2		1	0	0	0	0	2	2	,888	78	1	0	0	0	0	1	1	1	1	0	1	0
3	2	2	2	0	0	1	1	0	1	1	,888	53	0	1	1	1	0	1	1	0	1	0	0	1
1	1	1	1	0	0	0	0	0		2	,888	72	0	0	0	1	1	1	1	0	1	0	0	1
2	1	1	1	0	0	1	0	0	3	2	,888	62	1	1	1	0	0	1	1	1	1	0	1	1
0	0	1	1	1	3	0	1	0	2	2	,362	82	1		0	1	0	1	1	0	1	0		1
0	0	1	0	0	0	0	0	0	1	1	1	57	0	1	1	0	0	1	1	0	1	0	0	1
	0	0	1	0	0		0	0	1	3	,901	60	1	1	0	1	1	1	1	0	1	0	0	1
2	1	1	1	1	2	2	1	0	1	2	,401	55	1	1	0	0	1	1	1	1	1	0	1	0
1	0	1	1	1	0	1	0	0	1	2	,789	63	1	1	1	0	0	1	1	0	1	0	0	1
2	2	3	3	3	1	0	0	3	3	3	,789	70	0	1	0	0	0	1	1	0	1	0	1	1
0	1	2	1	0	1	1	0	0	1	2	1	64	0	1	0	1	0	1	1	0	1	0	1	1
0	0	0	1	0	0	0	0	0	1	2	1	66	0	1	0	1	0	1	1	0	1	1	0	0
2	1	3	3	0	1	0	0	0	1	1	,888	75	0	1	0	1	0	1	1	1	1	0	0	0
0	0	1	0	0	0	0	0	0	1	2	1	72	0	0	0	1	0	1	1	0	1	0	1	0
0	0	1	1	0	0	0	0	0	1	1	,888	61	0	0	1	0	0	1	1	0	1	0	1	1
3	0	1	1	1	0	0	0	0	2	2	,888	75	1	0	0	0	0	1	1	0	1	0	0	1
0	1	1	0	0	0	0	0	0	1	1	,888	69	1	1	0	1	0	1	1	0	1	0	1	1
1	0	0	0	0	0	0	0	0		2	,901	83	0	1	0	0	1	1	1	1	1	0	0	0
	1	1	1	0	0	1	2	0		3		86	0			1	0	1	1	0	1	0	1	0
1	0	1	1	0	1	1	0	0	1	4	,888	64	0	1	1	0	0	1	1	0	1	0	0	1
		3	3	3	1	3	2	0	3	3	,789	54	1	1	0	1	0	1	1	1	1	0	1	1
0	0	0	1	0	0	0	0	0	1	1	,362	75	0	0	0	1	0	1	1	0	1	0	0	0
0	1	3	3	1	0	0	0	0	2	2	,888	70	1	1	0	1	1	1	1	1	1	0	0	1
0	0	1	0	0	0	0	0	0	2	1	1	79	0	1	0	0	0	1	1	0	1	0	0	0
1	0	0	1	1	0	0	0	0	2	2	,888	67	1	0	0	0	0	1	1	0	0	0	0	0
0	0	1	1	0	0	1	0	0	1	1	1	52	0	1	1	1	0	1	1	0	1	1	0	1
0	0	1	0	0	0	0	0	0	1	2	,888	65	0	0	0	0	0	1	1	1	1	0	0	0
0	0	3	2	0	0	2	0	0	3	3	,362	56	1	1	0	1	0	1	1	1	1	0	1	1
0	0	1	1	0	0	1	0	0	1	2	,888	73	0	0	0	0	0	1	1	1	1	0	1	0
0	0	0	0	0	0	0	0	0	1	1	1	62	0	1	1	1	0	1	1	0	1	0	0	1
1	0	1	1	0	0	0	1	0	1	1	,888	73	0	0	0	0	0	1	1	0	1	0	0	1
3	1	3	1	2	0	0	0	0	2	2	,888	72	0	0	0	1	0	1	1	0	1	1	0	0
0	0	1	1	0	0	0	0	0	1	1	1	73	0	0	0	1	0	1	1	1	1	0	0	0
1	0	1	1	0	0	1	0	0		3	,888	74	1			0	0	1	1	0	1	1	0	1
1	0	1	1	0	0	2	1	0	2	2	,888	43	0	1	1	1	0	1	1	0	1	0	0	1
1	1	1	1	1	1	0	1	0	4	3	,702	71	1	0	0	0	0	1	1	0	1	0	1	0
0	0	0	0	0	0	0	0	0				65	1			0	0	1	1	1	1	0	1	0
2	1	1	2	1	0	1	0	0	1	3	,789	62	0	0	1	1	0	1	1	0	1	1	1	0
3	2		0	1	1	0	3	0	1	3	,901	60	0	1	0	0	0	1	1	1	1	1	0	0
1	1	0	1	2	2	2	1	0	1	3	,198	77	1	0	0	0	1	1	1	0	1	1	0	0
0	0	0	0	0	0	0	0	0	1	3	1	82	0	0	0	1	0	1	1	1	1	0	1	0
0	0	0	0	0	0	0	0	0	1	1	1	68	0	1	0	1	0	1	1	0	1	0	0	0
0	1	1	1	0	0	1	0	1	1	1	,789	65	0	0	0	0	0	1	1	0	0	1	0	0
1	1	0	1	0	1	0	0	1	1	1	1	67	1	0	0	0	0	1	1	0	1	0	0	0
0	0	1	0	0	0	0	0	0	1	3	,789	64	0	1	0	0	0	1	1	1	1	0	1	0
2	1	3	3	2	2	1	1	1	1	3	,888	54	0	1	0	1	0	1	1	1	1	1	1	0
1	1	2	1	0	1	1	0	1	1	1	1	64	0	1	1	1	0	1	1	0	1	0	0	0
0	0	2	2	1	0	0	0	0	1	3	,888	76	0	0	0	1	1	1	0	0	1	0	1	0
1	0	0	1	1	0	0	0	0	4	4	,789	75	0	0	0	0	1	1	1	1	1	0	1	0
0	0	2	0	0	0	0	0	0	1	1	,789	70	0	1	0	0	1	1	1	0	1	0	0	1
0	0	0	0	0	0	0	0	0	1	1	1	65	0	0	0	0	1	1	1	0	0	0	1	1
2	0	0	2	0	0	0	2	0	1	3	,789	71	1	1	0	1	0	1	1	0	1	0	1	1
0		3	1	1	0	0	1	0	2	1	,789	55	0	0	1	0	0	1	1	0	1	0	1	1
0	0	0	1	0	0	0	0	0	1	1	,888	68	0	1	0	0	0	1	1	0	0	0	1	1
2	2	3	1	3	0	1	1	0	3	2	,888	53	0	0	1	1	0	1	1	0	1	0	0	0
2	2	3	1	2	0	1	1	0	1	4	,297	55	1	0	0	1	0	1	1	1	1	1	0	0
0	0	0	0	1	0	0	0	0	1	1	1	82	1	1	0	0	1	1	1	0	0	0	0	1
0	0	0	1	0	0	0	0	0	1	1	1	65	0	0		1	0	1	1	0	1	0	1	1
1	2	3	3	3	0	1	1	0	3	2	,789	66	1	0	0	0	0	1	1	0	1	0	0	1
0	0	3	1	1	0	1	0	0	1	1	,702	84	0	1	0	1	0	1	1		1	0	0	0
0	0	3	3	0	0	0	0	0	3	3	,263	68	0	0	0	1	1	1	0	0	1	1	0	0
0	0	0	1	1	0	0	1	0	1	1	,263	64	1	1	0	0	0	1	1	0	1	0	0	1
2	2	2	2	1	3	2	2	1	4	1	,888	68	1	0	0	0	0	1	1	1	1	0	0	0
1	1	2	1	1	0	1	0	0	2	3	,789	61	0	0	0	1	0	1	1	0	1	1	0	0
0	0	1	0	0	0	1	0	0	1	1	1	59	0	1	1	1	0	1	1	0	1	0	0	0
0	0	2	1	0	1	1	0	0	1	2	1	44	0	0	1	1	0	1	1	0	1	1	1	1
1	0	0	0	1	0	2	0	0		1	,888	67	1	1	0	0	0	1	1	0	1	0	0	0
0	0	1	1	0	1	1	0	0	2	2	,888	77	0	1	0	1	0	1	1	1	0	0	1	1
0	0	0	0	0	0	1	0	0	1	1		72	0	0	0	1	0	1	1	0	1		0	1
1	1	3	3	0	1	1	3	0	2	3	,466	56	0	1		1	0	1	1	1	1	1	0	1
1	0	1	1	0	0	0	0	0	2	1	,888	73	1	0	0	1	1	1	1		1	0	0	1
3	3	3	3	3	2	3	3	1	3	3	,263	50	0	0	1	1	0	1	1	1	1	0	1	1
1	1	2	1	0	2	0	0	0	1	1	,5	79	1	1	0	1	0	1	0	1	1	0	0	0
1	0	1	1	0	1	1	1	0		1	,888	62	0	1	1	1	0	1	0	0	1	0	0	0
1		1	2	0	0	0	1	1	3	2	,888	69	1	1	1	1	1	1	1	1	1	0	0	1
3	0	3	3	1	0	0	0	0	1	3	,888	75	1	1	0	0	0	1	1	1	1	0	1	0
0	0	0	1	0	0	0	0	0	1	1		48	0	0	0	1	0	1	1	1	1	1	1	1
1	0	3	2	0	0	0	0	0	1	2	,901	64	0	1	0	0	0	1	1	1	0	0	1	0
0	0	1	1		0	0	1	0	1	2	,263	71	0	0	0	1	0	1	0	0	0	1	0	0
0	1	1	2	2	0	1	0	0	1	1	1	80	0	1	0			1	0	0	0	0	0	0
1	1	2	1	1	0	1	0	0	1	2	,789	74	0	0	0	1	1	1	0	0	0	0	0	1
3	2	2	2	1	1	2	1	1	3	3	,888	52	0	1	1	0	0	1	1	0	1	0	0	1
1	0	1	1	1	0	0	0	0	1	2	,888	45	1	1	1	0	1	1	1	0	1	0	1	1
1	0	0	0	0	0	0	0	1	1	3	,702	67	0	0	0	0	0	1	0	0	1	0	0	0
0	1	1	2	2	0	0	0	1	1	1	,888	45	0	0	1	0	0	1	1	1	0	0	1	1
3	3	3	3	3	3	3	3	0	4	2		54	0		0	1	0	1	1	1	1	1	1	0
0	0	0	0	0	0	0	0	0	1	1	1	67	0	0	0	0	0	1	0	0	0	1	1	0
0	0	0	0	0	0	0	0	0	1	1	,888	71	0	1	0	0	1	1	0	0	0	0	0	1
0	0	0	3	0	0	0	0	0	2	4	,789	66	0	0	0			1					0
1	0	0	1	0	0	1	0	0	2	1	,263	64	0	1	0	0	0	1	1	0	1	0	1	1
1	0	1	1	0	0	0	0	0	1	2	,888	67	0	0	0	0	0	1	1	1	1	0	1	1
2	2	2	3	1	0	1	2	2	3	1	,789	65	0	1	0	0	0	1	1	1	1	0	1	0
0	0	3	1	0	0	0	1	0	3	4	,292	59	0	0	0	0	1	1	1	0	1	1	1	1
0	0	1	0	0	0	0	0	0	1	2	,888	70	0	1	0	1	0	1	1	1	0	0	1	0
0	1	1	0	0	1	0	0	1	2	2	,888	79	0	0	0	0	1	1	1	0	1	0	0	0
0	0	1	1	1	0	0	0	0	4	1	,888	67	1	0	0	0	0	1	1	0	1	0	0	1
3	3	0	1	0	0	0	0	0	4	1	,888	68	1	1	0	0	0	1	0		1	0	0	1
0	0	0	0	0	0	0	0	0	1	1	1	75	0	0	0	0	1	1	1	0	0	0	0	0
1	1	2	3	1	1	2	1	0	2	3	,789	55	0	1	0	1	0	1	1	1	1	0	1	1
1	0	2	2	0	0	0	0	0	1	2	,789	75	0	0	0	0	1	1	1	1	1	0	0	0
1	1	0	1	0	0	0	0	0	4	4	,702	72	1	0	0	1	0	1	1	1	1	0		1
1	1	1	2	1	1	1	0	0	4	1	,789	50	0	0	1	0	0	1	0	0	0	1	1	0
1	0	0	1	1	0	0	0	0	1	1	1	65	0	0	0	1	0	1	0	0	0	0	0	0
1	0	1	0	0	0	1	0	0	1	1	1	69	1	1	0	1	0	1	0	1	0	0	1	0
0	0	0	1	0	0	0	0	0	1	2	1	78	0	0	0	1	0	1	0	1	1	1	0	0
0	0	1	1	0	0	0	0	0	1	2	,888	69	0	1	0	1	0	1	1	0	0	0	0	1
1	0	1	1	0	0	0	0	0	1	2	1	49	0	1	1	0	0	1	0	0	1	1	0	0
0	0	0	1	0	0	0	0	0	2	2	,888	74	0	1	0	1	0	1	0	0	0	0	0	0
1	1	1	3	0	0	1	0	1	4	2	,888	72	1	0	0	0	0	1	1	0	1	0	0	0
1	1	1	1	1	1	1	1	0	4	1	,888	45	1	1	0	0	0	1	0	0	0	1	0	0
1	1	2	1	0	0	0	0	0		1	,888	71	1	0	0	1	0	1	1	0	1	1	0	0
1	1	1	1	1	1	1	1	1	2	1	,888	59	0	0	1	1		1	0	1	0	1	1	1
2	1	2	1	1	0	1	0	0	4	1	,888	66	0	0	0		0	1	1	1	0	0	1	0
0		2	1	1	0	0	0	0	1	2	1	65	1	1	1	1	0	1	1	1	1	0	0	0
1	0	1	1	0	0	0	0	0	4	4	,789	57	1	1	0	1	0	1	1	0	1	0	0	1
1	0	1	1	0	0	1	0	0	1	2	,888	71	0	1	1	1	0	1	1	0	1	1	0	1
1	1	3	1	0	0	1	0	0	4	4	,888	69	1	0	0	0	0	1	1	0	0	0	0	0
1	1	3	2	2	2	1	2	2	2	3	,888	59	1	0	0	0	0	1	1	0	1	0	0	1
0	0	2	1	0	0	0	0	0	1	1	1	46	1	1	1	1	0	1	0	0	1	0	0	1
0		1	1	0	0	0	0	0	1	2	1	75	0	1	0	1	0	1	0	0	0	0	0	0
3	0	0	3	0	0	0	0	0	1	1	,702	76	1	0	0	0	0	1	1	1	1	0	1	1
0	0	1	0	0	0	0	0	0	1	2	1	71	0	1	0	0	0	1	0	0	1	0	0	0
0	0	1	0	0	0	0	0	0	1	1	1	54	1	1	1	1	0	1	1	0	1	0	0	1
1		2	1	1	1	0	1	0	3	3	,702	61	0	1	0	0	0	1	0	0	0	0	1	1
0	0	0	3	0	0	0	0	0	1	1	,888	78	0	1	0	0	1	1	1	0	0	0	0	1
0	0	2	2	0	1	0	0	1	1	2	1	48	0	1	1	1	0	1	1	0	1	1	1	1
1	0	2	2	2	0	0	0	0	3	3	,702	71	1	0	0	0	0	1	1	1	1	0	0	0
0	0	0	1	0	0	0	1	0	4	1	,263	62	0	0	0	0	0	1	1	0	1	0	0	1
1	0	0	1	1	0	0	0	0	3	2		87	1	0	0	1	0	1	1	1	1	0	0	1
1	0	1	1	1	0	0	0	0	4	4	,888	62	0	1	0	0	0	1	0	0	0	0	0	0
1	1	3	1	1	0	2	0	0	1	1	,888	67	0	1	0	0	0	1	1	0	1	0	0	0
2	2	2	3	1	0	1	0	1	3	2	,0890000000000001	83	1	0	0	1	0	1	1	1	1	0	1	0
3	3	3	1	3	0	0	1	0	4	2	,275	67	0	1	0	0	0	1	1	1	1	0	1	0
0	1	3	1	0	3	1	0	1	3	2	,901	68	1	0	0	0	0	1	1	0	1	0	0	0
2	2	2	2	2	0	1	0	1	3	2	,888	50	0	1	1	1	0	1	1	0	1	0	0	1
2	2	1	3	3	1	0	0	0	4	2	,888	43	1	1	0	1	0	1	1	1	1	0	1	1
1	0	2	3	1	1	1	3	0	1	3	,901	57	0	1	1	1	1	1	1	0	1	0	0	1
1	1	1	2	1	0	1	1	1	3	2	,789	69	0	1	0	0	0	1	1	1	1	0	0	1
0		1	0	0	0	0	0	0	2	2	,888	53	0	0	1	1	0	1	0	0	1	1		1
	0	1	0		0	0	0	0	1	2	1	71	0	1	0	1	1	1	0	1	0	0	0	0
2	0	0	3	0	0	0	3	0	4	4	,789	71	0	1	0	1	0	1	1	1	1	1	1	1
0	2	2	2	1	1	2	0	1	1	1	,789	57	0	0	1	0	0	1	1	1	0	0	0	0
2	2	3	3	1	1	1	1	1	2	3	,888	60	0	1	1	1	0	1	1	1	1	0	0	1
1	0	2	2	0	0	1	0	0	1	2	,888	54	0	1	1	1	0	1	1	0	1	1	0	0
1	0	0		0	0	1	0	0	1	1	,789	72	1	0	0			1	1	0	1	1	0	0
0	0	2	2	0	2	0	2	1	3	2	,789	80	1	0	0	0		1	1	0	1	0	0	0
0	0	2	1	0	0	0	0	0	1	2	,888	83	0	0	0	0	0	1	0	0	1	0	0	0
2	2	3	3	1	2	2	0	3	4	2	,111	59	0	0	0	1	0	1	1	1	1	0	1	1
1	1	2	2	2	2	1	0	1	1	3	,789	61	0	1	0	1	0	1	1	0	1	1	0	1
3	1	3	3	3	1	1	0		4	3	,789	69	0	0	0	1	0	1	1	1	1	0	1	0
1	0	0	0	3	0	0	0	0	1	3	,888	80	0	0	0	1	1	1	1	0	1	0	0	0
0	0	0	0	0	0	0	0	0	1	1	1	56	0	1	1	0	0	1	0	0	0	0	0	0
0	0	0	0	0	0	0	0	0	1	3	,901	75	1	0	0	1	0	1	0	0	0	0	0	0
0	0	3	0	0	0	0	0	0	1	1	1	79	0	0	0	1	0	1	1	0	0	0	1	0
0	1	1	1	1	0	0	0	0	1	2	,789	73	0	0	0	0	0	1	1	0	0	0	0	0
3	3	0	3	0	0	2	0	0	2	1	,888	69	1		0	0	0	1	1	0	1	0	0	0
0	0	1	0	0	0	0	0	0	1	1	1	70	1	0	0	0	1	1	1	1	1	1	0	0
0	0	1	1	1	0	0	0	0	1	1	,176	92	0	0		0	0	1	1	1	1	0	0	0
1	1	1	1	0	1	1	0	0	2	2	,888	54	1	0	0	0	0	1	0	0	1	1	0	0
3	1	0	0	0	0	1	0	0	1	2	,888	54	0	0	1	1	0	1	0	0	0	0	0	0
0	0	2	0	0	0	0	0	0	1	4	1	57	0	0	0	1	1	1	1	0	1	1	1	1
0	1	2	3	1	1	1	0	1	1	1	,176	62	0	1	0	1	0	1	1	0	1	0	1	1
0	0	0	2	0	0	0	0	0	1	1	,888	66	0	0	0	0	0	1	1	1	1	0	0	0
0	0	0	3	0	0	1	0	0	1	4	,901	71	0	1	0	1	1	1	0	0	0	1	0	1
0	1	0	2	0	1	2	0	1	4	4	,901	85	1	0	0	1	0	1	0	1	1	0	1	0
0	0	0	1	0	0	3	1	0	4	4	,478	70	0	1	0	0	0	1	1	1	1	0	0	0
0	0	0	1	0	0	0	0	0	1	2	1	60	0	0	0	0	0	1	0	1	0	0	1	0
1	1	1	2	0	0	1	0	0	1	1	,401	62	0	1	1	0	1	1	1	1	1	0	0	0
0	0	0	0	0	0	0	0	0	1	1	,263	68	0	0	0	0	0	1	1	0	0	1	0	0
1	0	3	3	1	0	2	1	3	4	2	,297	73	1	0	0	0	0	1	1	1	1	0	0	0
1	1	0	1	1	0	1	1	1	2	2	,888	87	1	0	0	0	0	1					0
1	0	2	1	1	0	1	0	0	1	1	,888	65	1	1	0	0	0	1					1
1	1	0	1	0	0	2	1	0	1	1	1	65	0	0	0	0	1	1	1	0	1	0	0	1
0	0	1	1	1	0	0	0	0	1	1	1	48	0	1	1	1	0	1	1	0	1	0	1	1
0	0	3	3	0	0	0	0	0	4	3		77	0	0	0	0	0	1	0	0	1	0	0	0
0	0	1	0	0	0	0	0	0	2	3	1	72	0	0	0	0	1	1	1	1	1	0	0	0
3	2	3	3	3	0	0	0	1	3	2	,176	71	1	0	0	1	1	1	1	1	1	0	0	0
0	0	1	0	1	0	0	0	0	3	1	,401	70	0	0	0	1	0	1	0	0	0	1	0	0
1	0	2	0	0	0	0	0	0	1	1	,789	65	1	0	0			1	1	1	1	0	1	1
0	0	1	1	1	0	1	0	0	1	1	,362	63	1	0	0	1	0	1	1	1	1	1	1	1
1	0	0	0	0	0	0	0	0	2	2		60	0	0	1	1	0	1	0	0	1	0	0	0
3	0	2	2	0	0	0	0	0	3	4	,789	58	0	0	0	1	0	1	1	0	1	1	1	1
0	0	0	1	0	0	0	0	0	2	2	,888	56	0	1	1	0	1	1	0	0	0	0	1	1
1	1	0	1	0	0	0	0	0	1	1	,888	56	0	1	1	1	0	1	1	1	1	0	1	0
1	0	3	1	0	0	0	0	0	1	2	,789	67	0	1	0			1	1	0	1	0	1	0
3	3	3	3	3	1	3	0		4	1	,5	39	1	0	1	1	0	1	1	0	1	1	1	1
1	0	2	0	0	0	0	0	0	1	2	,888	58	0	1	1	1	1	1	1	1	1	0	0	0
1	1	1	1	0	0	0	1	0	1	3	,263	61	0	0	0	0	0	1	0	0	1	1	1	0
0	0	2	1		0	1	0	0	1	2	,888	77	0	0	1	0	1	1	0	0	1	0	1	1
1	1	2	2	2	0	0	0	0	4	1	,888	56	1	1	1	0	0	1	0	0	1	1	0	1
1	2	2	2	1	2	1	1	1	2	2	,888	72	1	0	0	1	0	1	1	1	1	0	1	1
1	1	0	1	0	1	1	0	1	2	1	,5	54	0	0	0	0	0	1	1	1	1	0	1	1
1	0	1	1	1	0	0	0	0	2	2	1	75	0	1	0	0	0	1	1	0	0	1	0	1
2	1	3	2	1	0	0	0	1	2	2	,263	82	1	0	0	0	0	1	1	0	1	0	0	0
3	0	3	3	0	0	0	0	0	2	2	1	62	0	0	0	1	0	1	1	1	0	0	1	0
0	0	3	1	0	0	0	0	0	1		1	70	0	0	0	0	0	1	0	0	1	0	0	0
1	2	2	2	2	1	1	0	0	1	1	,789	68	0	1	0	1	0	1	1	0	1	0	1	1
0	0	0	0	0	0	0	0	0	1	1	1	77	0	1	0	1	0	1	0	0	0	1	0	0
0	0	0	0	0	0	0	0	0	1	1		84	0		0	1	0	1	0	0	0	0	0	0
0	1	1	1	0	0	0	0	0	1	1	1	65	0	0	0	1	0	1	1	1	1	0	0	0
1	1	1	1	1	1	1	1	0	2	1	,789	58	1	1	1	1	1	1	1	0	1	0	1	1
0	0	0	0	0	0	0	0	0	1	1	1	70	0	0	0	1	0	1	1	0	1	0	0	0
0	0	0	1	1	1	0	0	0	1	2	1	77	1		0	0	0	1	0	1	0	1		1
0	0	1	2	0	0	1	0	0	1	1	,789	78	0	0	0	1	1	1	1	1	0	0	0	1
0	0	1	1	0	0	0	0	0	1	1	,888	78	0	0	0	0	0	1	1	0	0	0	0	0
1	1	1	3	0	0	0	0	0	2	2	,362	52	1	0	1	1	0	1	0	0	0	0	0	1
1	1	2	1	1	1	2	1	0	1	2	,789	69	0	0	0	1	0	1	1	1	1	0	0	0
0	0	1	0	0	0	0	0	0	1	1	,888	79	1	0	0	0	1	1	0	0	1	0	0	1
2	1	1	1	1	1	0	3	0	1	1	,379	75	1	1	0	1	0	1	1	0	1	0	0	1
0	0	2	0	0	0	1	1	0	1	1	1	71	0	0	0	1	0	1	1	0	1	0	1	1
	3	3	3	1	1	3	1	1	1	1	1	53	1	0	0	1	0	1	1	1	1	1	1	0
1	0		1	0	0	0	0	0	2	3	,888	78	0	0	0	0	0	1	0	1	1	0		1
0	0	0	0	1	0	0	0	0	1	1	,888	57	0	1	1	0	0	1	0	1	0	0	1	0
0	0	0	3	0	0	0	0	0	1	2	,789	74	1	1	0	1	1	1	1	0	1	0	0	1
2	1	2	2	0	0	1	0	0	2	1	1	56	0	1	1	1	1	1	0	0	1	1	0	1
1	1	2	2	0	1	1	0	0	4	3	,888	77	1	1	0	1	0	1	1	0	1	0	0	0
0	0	1	0	0	0	0	0	0	1	2	1	73	0	0	0	1	0	1	0	0	0	0	0	0
1	1	2	1	0	0	0	0	0	4	2	,888	76	1	0	0	1	0	1		0	0	0	0	0
1	1	3	2	0	0	0	0	0	1	3	,263	74	1	1	0	0	1	1	1	0	1	1	1	0
1	1	3	2	1	1	2	2	0	1	2	,263	60	0	0	1	1	0	1	1	1	1	0	0	1
1	0	1	1	0	0	1	1	0	1	1	1	74	0	1	0	1	0	1	1	0	0	0	0	1
2	3		3	3	0	1	1	0	3	4	,362	71	1		0	0		1	1	0	1	0	0	0
1	0	2	1	1	0	0	0	0	1	2	1	61	1	1	1	1	1	1	1	0	1	0	1	1
0	2	2	1	0	0	0	1	0	1	1	,789	69	0	1	0	1	1	1	0	1	1	0	0	1
1	0	1	0	0	1	1	0	0	1	1	1	68	0	1	0	0	0	1	1	0	1	0	0	1
1	1	2	2	0	0	0	1	0	4	2	,789	73	1	0	0	0	0	1	0	1	1	1	0	1
0	0	3	1	1	0	1	0	0	1	2	,888	58	0	1	1	1		1	1	1	0	0	1	0
1	0	1	1	1	0	0	0	0	1	1	1	71	1	1	0	1	0	1	0	0	1	0		1
0	0	0	0	0	0	0	0	0	1	3	1	76	0	0	0	1	1	1	0	0	1	0	0	0
0		2	0	0	1	0	0	1	2	1	,5	67	0	0	0	1	1	1	0	0	1	0	0	1
0	1	2	2	1	1	1	1	0	1	2	,888	53	0	0	1	1	0	1		0	0	1	0	0
0	0	0	0	0	0	0	0	0	2	1	1	70	0	1	0	0	0	1	0	0	0	0	1	0
0	0		0	0	0	0		0	1	1	1	59	1	1	1	0	0	1	1	0	1	0	0	0
0	0	1	0	0	0	0	0	0	1	1	,888	72	0	0	0	0	0	1	0	0	0	0	0	0
0	0	0	0	0	0	0	0	0	1	1	1	66	0	0	0			1	0	0	1	1	0	1
0	0	3	1	0	0	0	0	0	4	2	1	74	0	0	0	1	0	1	1	0	1	0	0	0
0	0	1	1	0	0	0	0	0	2	2	,888	62	1	0	1	0	0	1	0	0	1	0	0	1
0	0	1	1	2	0	0	0	0	1	2	,789	64	1	1	0	0	0	1	0	0	1	1	0	1
1	0	1	1	0	0	1	0	0	4	3	,789	69	0	0	0	0	0	1	1	0	0	0	0	0
0	0	3	2	2	0	1	1	0	1	3	,888	66	1	1	0	0	0	1	1	0	1	0	0	0
1	0	1	1	0	0	0	0	0		2	,888	85	1	0	0	0	0	1	0	0	1	0	0	0
0	0	1	0	0	1	0	0	0	1	1	1	56	0	1	1	1	0	1	0	0	1	0	0	1
1	0	3	1	1	0	1	1	0	1	1	,888	70	0	0	0	1	0	1	1	1	1	0	1	1
1	0	2	1	0	0	2	0	0	4	2	,888	70	0	0	0	0	0	1	0	0	0	0	1	0
1	1	1	2	1	1	1	1	0			,789	79	0			0	0	1	0	0	0	0	1	1
0	0	0	0	0	0	0	0	0	4	2	,0890000000000001	84	1	0	0	1	1	1	1	1	1	0	1	0
1	0	3	1	1	0	0	0	0	2	3	,789	61	0	0	0	0		1	1	1	1	1	0	0
1	0	3	1	0	0	0	0	0	2	1	,888	73	1	0	0	1	0	1	0	0	1	1	0	1
0	0	0	0	0	0	0	0	0	1	2	,888	52	0	1	1	0	0	1	1	0	1	0	1	1
1	2	3	3	2	1	1	1	0	2	2	,888	51	1	0	1	0	0	1	1	0	1	1	0	1
1	1	3	2	2	2	0	0	0	4	1	,362	67	1	1	0	1	0	1	1	0	1	1	1	1
0	0	0	0	0	0	0	0	0	1	2	,888	60	0	0	1	0	0	1	1	0	1	0	1	1
0	0	0	1	0	0	0	0	0	1	1	1	69	0	0	0	1	0	1	1	1	1	0	1	0
2	1	3	1	1	0	0	1	0	3	3	,789	80	0	0	0	0	0	1	0	0	0	0	0	0
1	0	1	1	1	0	0	0	0	2	2	,888	50	1	0	1	0	0	1	1	0	1	1	0	1
2	0	0	3	0	1	2	0	0	1	3	,901	75	0	1	0	0	0	1	1	1	0	1	0	1
0	0	0	0	0	0	0	0	0	1	3	,901	65	0	1	0	0	1	1	1	0	1	0	0	0
0	0	0	1	0	0	0	0	0	1	4	,888	68	0	1	0	0	0	1	1	0	1	0	0	1
0	0	0	0	0	0	0	0	0	1	1	,888	70	0	0	0	1	0	1	1	0	1	0	0	1
1	0	0	1	0	0	0	0	0	2	2	,888	64	0	0	0	0	0	1	1	0	1	1	1	0
1	0	2	0	0	0	0	0	0	1	1	1	80	0	0	0	0	1	1	1	1	1	0	0	1
0	0	1	1	0	0	0	0	0	1	3	,789	70	1	0	0			1	1	0	0	0	0	0
0	0	0	0	0	0	0	0	0	1	2	1	67	0	0	0	1	0	1	0	0	1	1	0
1	0	1	2	1	0	0	0	0	1	2	,888	61	0	1	1	1	0	1	1	0	1	0	0	1
0	0	0	0	0	0	0	0	0	1	1	1	56	0	0	1	0	0	1	0	0	0	0	0	0
1	1	1	2	1	0	1	1	0	1	1	1	63	0	0	1	1	0	1	1	1	1	0	1	1
0	0	0	0	0	0	0	0	0	1	1	,789	61	0	0	0	0	0	1	1	1	1	0	1	1
0	0	0	0	0	0	0	0	0	3	1	,888	65	0	1	0	0	0	1	0	0	1	0	1	0
1	1	2	2	2	1	0	0	0	2	1	,789	48	0	1	1	0	0	1	1	0	0	1	1	1
0	0	1	1	0	0	0	0	0	1	2	,888	71	0	1	0	1	0	1	1	0		0	0	1
1	0	1	0	0	0	0	0	0	4	1	1	56	1	1	0	0	0	1	0	0	1	1	0	0
0	1	3	3	0	0	0	0	0	4	3	,176	56	1	0	0	1	0	1	0	1	0	1	0	1
0	1	0	1	0	1	1	0	1	2	2	,888	72	1	0	0	0	0	1	1	1	0	0	1	0
1	1	2	1	0	0	1	1	0	1	3	,789	69	0	1	0	1	0	1	0	0	0	1	0	0
0	0	1	1	0	0	0	0	0	3	3	,789	76	0	1	0	1	1	1	1	0	1	0	0	0
1	0	1	1	0	0	0	0	0	1	1	,789	70	0	1	0	1	1	1	1	1	1	0	0	1
0	0	1	0	0	0	0	0	0	1	1	1	70	0	1	1	1	0	1	1	0	0	0	1	1
1	0	1	0	0	0	1	0	0	1	2	1	61	0	0	1	1	1	1	1	0	0	0	0	0
0	1	2	1	0	1	1	0	1	3	3	,702	50	0	0	1	0	1	1	1	0	1	0	0	0
0	0	0	0	0	0	0	0	0	1	1	1	68	0	0	0	0	1	1	1	0	1	0	1	1
0	0	3	1	0	0	0	0	0	1	2	,362	64	1	1	0	0	0	1	1	0	0	0	0	1
2	3	3	3	0	3	2	2	2	1	3	,5	42	0	1	0	0	0	1	0	0	1	0	1	1
0	0	0	1	0	0	0	0	0	1	2	1	84	0	1	0	0	1	1	0	0	1	0	0	0
0	0	0	0	0	0	0	0	0	4	1		77	1	1	0	1	1	1	0	0	0	0	0	0
0	0	0	0	0	0	0	0	0	1	1	,362	49	0	0	1	1	0	1	0	1	0	1	0	0
2	2	0	1	1	1	1	1	0	2	2	,702	71	1	0	0	1	0	1	0	0	0	0	1	0
0	1	1	1	1	1	1	0	0	1	1	,888	24	0	1	1			1	1	0	0	0	0	0
1	1	2	2	2	2	2	0	0	4	4	,111	60	0	0	1	0	0	1	1	1	1	0	1	1
2	2	3	3	0	3	2	0	3	2	2	,292	65	1	1	0	0	1	1	1	1	1	0	1	1
2	1	0	1	0	0	2	0	1	1	2	,888	85	0	1	0	0	1	1	1	0	0	0	0	0
0	0	0	0	0	0	0	0	0	2	1	,789	65	1	1	0	1	1	1	1	1	0	0	0	1
1	1	1	1	1	0	1	3	0	3	3	,789	65	0	1	0	1	1	1	1	1	1	0	1	0
0	0	0	0	0	0	0	0	0	1	1	1	66	0	1	0	1	1	1	0	0	0	0	1	0
1	1	0	1	0	1	0	0	0	4	1	1	57	1	1	1	0	0	1	0	0	0	0	1	1
0	0	0	0	0	0	0	0	0	1	1	,789	76	0	0	0	0	0	1	1	0	1	1	0	1
1	0	2	2	1	0	0	0	0	4	1	,789	46	0	1	1	1	0	1	0	0	0	0	1	1
0	0	0	0	0	0	0	0	0	1	2	1	75	0	1	0	0	0	1	1	0	1	0	0	0
0	0	0	1	0	0	0	0	0	1	1	,888	43	0	0	1	0	0	1	0	0	0	0	0	0
1	1	1	2	1	0	1	0	0	2	3	,789	61	0	0	0	1	0	1	1	1	1	1	1	1
0	0	0	0	0	0	1	0	0	1	1	,888	52	0	0	1	1	0	1	1	0	1	0	0	0
1	0	2	2	1	0	0	0	0	4	3	,888	47	1	1	1	0	0	1	1	0	1	1	0	1
0	0	2	0	0	0	0	0	0	1	3	,702	80	1	0	0	1	1	1	1	0	0	0	0	1
0	0	1	1	0	0	1	0	0			1	72	0			0	0	1	1	1	1	0	0	0
1	1	0	1	0	1	3	0	0	1	1	,401	72	0	0	0	0	0	1	0	1	1	0	1	0
1	1	2	1	1	0	1	0	0	1	1	,888	51	0	0	1	0	0	1	0	1	1	1	0	1
1	1	3	2	0	0	0	0	0	1	3	,789	75	0	0	0	1	1	1	1	0	1	0	1	0
1	0	2	1	0	1	0	0	0	1	2	,263	60	0	1	1	1	0	1	1	0	0	0	0	1
0	0	1	1	1	0	0	0	0	1	1	,888	77	0	0	0	0	0	1	0	0	1	0	0	0
0	0	0	0	0	0	0	0	0	1		1	68	0	1	1	1	0	1	0	0	1	0	0	1
1	1	3	3	3	1	1	0	3	4	3	,263	72	1		0	0	0	1	1	1	1	0	0	1
0	0	3	1	0	0	0	0	0	1	2	,789	80	1	0	0	0	0	1	1	0	1	0	0	1
	0	1	1	0	0	0	0	0	1	1	,789	66	0	1	0	0	0	1	1	1	0	0	1	0
1	0	1	1	0	0	1	0	1	4	1	,263	76	1	0	0	1	0	1	1	1	0	0	1	1
1	1	3	1	0	0	0	0	0	4	1	1	62	1	0	1	1	0	1	1	0	1	0	0	1
0	0	1	1	0	0	1	0	0	4	1	,888	71	0	0	0	0	0	1	1	1	0	0	0	0
0	0	0	1	0	0	0	0	0	1	2		76	0	0	0	0	0	1	0	0	0	0	0	1
1	1	3	2	3	1	2	2	0	1		,888	70	1	1	0	0	0	1	1	0	1	0	1	1
0	0	1	1	0	0	0	0	0	2	1	,789	69	0	1	0	1	0	1	0	0	0	0	0	1
0	1	1	1	0	0	0	0	0	1	3	,789	62	0	0	0	0	0	1	1	1	0	0	1	0
1	0	1	2	1	1	0	0	0	1	2	,901	72	0	1	0	0	1	1	1	0	0	0	0	0
1	1	0	1	1	1	1	0	0	1	2	,888	71	0	0	0	1	0	1	1	0	1	0	0	1
1	0	1	1	0	0	0	0	0	4	2	,888	73	0	1	0	1	1	1	1	0	1	0	0	1
1	0	1	1	1	0	0	1	0	1	1	,789	63	0	1	1	0	0	1	0	0	1	0	0	0
1	0	0	2	2	0	0	0	0	1	1	,789	65	1	0	0	0	1	1	1	1	0	0	1	0
1	0	1	1		0	0	0	0	2	2	1	82	1	0	0	1	0	1	1	0	1	0	1	1
1	1	2	1	1	1	1	0	0	3	3	,888	70	1	1	0	0	0	1	1	1	0	0	1	1
0	0	2	3	1	0	0	0	0	2	3	,888	58	1	0	1	0	0	1	1	1	1	0	1	1
1	0	1	1	0	0	0	0	1	2	2	,263	64	0	0	0	1	1	1	1	0	1	0	1	1
2	2	1	2	2	1	1	1	1	2	1	,888	57	0	0	0	1	0	1	1	0	1	0	0	1
0	0	1	1	0	0	1	0	0	4	1	,888	64	0	0	0	0	0	1	1	1	1	0	1	1
0	0	1	1	0	0	0	0	0	1	2	1	61	0	1	0	1	0	1	0	0	1	0	0	0
0	0	1	1		2	0	1	0	3	3	,801	83	1	0	0	0	1	1					0
0	0	0	1	0	0	0	0	0	1	1	1	82	0	0	0	0	0	1	0	0		0	0	0
0	0	1	1	0	0	0	0	0	1	1	1	77	0	0	0	0	1	1	0	1	1	0	0	1
1		0	0	0	0	0	0	0	4	3		69	1	0	0	0	0	1	1	0	1	0	0	1
3	0	0	0	0	0	0	0	0	1	3	1	53	1	0	0	1		1					1
2	1	2	2	2	0	1	1	0	4	1	,789	50	1	1	0	1	0	1	1	0	1	1	0	1
0	0	1	1		0	0	0	0	1	2	,888	75	1	0	0	0	0	1	1	0	1	0	1	1
1	0	2	1	1	0	1	1	0	1	2	,362	71	0	0	0	0	0	1	0	0	0	1	0	1
1	1	2	1	1	0	0	1	0	2	2	,789	72	0	1		0	0	1	1	0	1	0	0	0
1	0	1	0	2	1	3		1	4	3	,789	57	0	1	0	0	0	1	1	0	1	1	0	1
1	1	1	1	0	1	1	0	0	1	1	1	61	1	1	1	0	0	1	0	0	1	0	0	1
	0	0	0	0	0	0	0	0	1	1	1	61	0	1	0	1	0	1	0	0	0	1	0	0
1	0	3	2	2	0	1	2	0	2	2	,263	72	0	1	0	0	0	1	1	1	1	1	0	1
0	0	0	1	0	0	0	0	0	2	1	1	70	0		0	0	0	1	0	0	0	0	0	1
0	0	0	1	0	0	0	0	0	1	1	,888	69	0	0	0	1	0	1	0	0	0	0	0	1
0	0	0	0	0	0	0	0	0	1	1	1	57	0	0	1	0	0	1	1		0	0	0	1
0	0	1	1	3		1	0	2	1	2	,263	78	1	0	0	1	0	1	0	1	0	1	0	0
0	0	1	0	0	0	0	0	0	1	1	1	57	0	1	1	0	0	1	0	0	1	0	0	1
0	1	1	1		0	1	0	0	1	1	,888	77	0	0	0	0	1	1	1	0	0	0	0	1
0	0	0	0	0	0	0	0	0	1	3	,888	71	0	1	0	1	0	1	0	1	0	0	1	0
0	2	1	1	1	1	3	1	0	1	1	,314	76	1	1	0	1	1	1	1	1	1	0	0	1
2	0	0	1	0	0	0	0	0	1	1	1	50	0	0	1	1	1	1	1	0	0	1		0
1	2	2	2	1	1	1	0	0	1	3	,789	59	0	0	1	1	0	1	1	1	1	0	1	1
1	1	3	1	0	0	0	1	0	4	4	,888	70	1	1	0	1	0	1	1	0	1	0	0	1
0	0	1	1	1	1	0	0	0	2	1	,888	73	0	1	0	0	1	1	1	0	1	0	0	1
0	0	0	0	0	0	0	0	0	1	2	1	64	0	0	0	1	1	1	1	0	1	0	1	1
1	0	0	0	0	0	0	0	0	1	1	1	76	0	0	0	1	1	1	0	0	0	0	0	0
0	0	1	1	0	0	0	0	0	1	1	1	73	0	1	0	1	0	1	1	0	0	0	0	0
1	1	0	1	0	0	0	0	1	1	1	1	60	0	0	0	1	1	1	1	0	0	1	0	1
0	0	0	0	0	0	1	0	0	1	1	1	73	0	0	0	1	0	1	0	0	0	0	1	0
0	0	1	1	1	0	0	0	0	1	2	,888	50	0	0	0	1	0	1	0	0	0	0	0	1
3	0	3	2	2	0	1	1	0	2	3	,789	71	1	0	0	0	0	1	1	0	1	0	0	1
1	1	1	1	1	0	0	0	0	2	4	,789	67	0	1		1	1	1	1	0	1	0	1	1
0	0	0	1	0	0	0	0	0	1	2	1	63	0	0	0	0	0	1	1	0	1	0	1	0
2	0	1	2	2	1	2	0	0	1	2	,789	65	1	1	0	0	0	1	1	0	1	1	0	1
0	0	0	0	0	0	0	0	0	1	1	1	80	0	1	0	0	1	1	1	1	0	0	0	0
0	1	0	2	0	1	3	0	0	1	1	,888	82	0	0	0	0	1	1	0	1	1	0	0	1
0	0	0	0	0	0	0	0	0	3	3	,888	70	0	0	0	0	0	1	1	1	1	0	0	1
0	0	0	1	0	0	1	0	0	1	1	1	66	0	1	0	1	0	1	1	0	1	0	0	1
0	0	0	0	0	0	0	0	0	2	1		69	0	0	0	1	1	1	1	1	1	0	1	0
0	0	0	1	0	0	0	0	0	1	1	1	70	0	1	0	0	0	1	1	0	1	0	1	0
0	0	1	0	0	0	0	0	0	1	1	1	72	0	1	0	0	0	1	1	0	0	0	0	1
1	1	3	2	1	1	1	0	1	2	2	,789	75	1	1	0	0	0	1	1	0	1	0	0	1
0	0	0	0	0	0	0	0	0	1	1	,888	69	1	1	0	0	1	1	1	0	1	1	0	0
1	1	2	2	0	1	0	0	0	1	2	,401	62	1	1	0	0	0	1	1	0	1	0		1
0	0	1	1	0	0	0	0	0	1	3	,888	73	0	1	0	0	0	1	0	0	1	1	0	0
0	0	1	1	1	0	0	0	0	2	2	1	76	1	0	0	0	1	1	0	0	1	0	0	1
1	0	1	1	1	1	1	0	0	2	1	,789	48	0	0	1	0	0	1	1	1	1	1	0	0
1	0	0	1	0	0	0	0	0	1	1	,888	79	0	1	0	1	0	1	1	1	1	0	0	0
1	0	1	1	0	0	1	0	0	2	1	,888	72	0	0	0	0	1	1	0	0	1	0	0	0
0	1	0	1	0	0	0	0	0	3	3	,263	78	0	0	0	1	1	1	1	1	0	0	1	1
1	1	1	1	1	1	1	1	0	1	1	,888	67	1		0	0	0	1	1		1	0	0	0
0	0	1	0	0	0	0	0	0	1	1		80	1	1	0	1	0	1	0	1	0	0	0	1
1	1	2	2	0	0	1	0	0	2	2	,888	76	0	0	0	0	1	1	1	1	1	0	1	0
2	2	3	3	3	3	2	1	1	4	2	,401	53	0	0	0	0	0	1	1	0	0	0	0	1
1	1	1	1	1	0	0	0	0	2	2	,888	79	1	1	0	0	1	1	0	0	1	0	0	1
0	0	0	0	0	0	0	0	0	1	1	1	70	0	1	0	0	0	1	0	0	1	0	0	1
1	0	2	2	0	0	0	0	0	1	4	,888	84	0	1	0		0	1	1	0	0	0	0	0
1	1	1	3	2	1	1	0	1	2	1	,888	52	0	0	1	1	0	1	1	0	1	1	0	0
0	1	1	1	1	1	0	0	0	1	1	1	56	0	0	1	1	1	1	0	1	0	1	0	1
1		3	1	1	0	0	0	0	1	2	1	64	0	0	0	0	0	1	1	1	1	1	1	0
0	0	1	0	0	0	0	0	0	1	1	,901	61	1	0		1	0	1	0	0	0	1	0	0
0	0	0	0	0	0	0	0	0	1	2	1	66	0	1	0	0	0	1	0	0	0	0	0	1
0	0	0	1	0	0	0	0	0	1	1	1	61	0	0	1	0	0	1	0	0	0	1	0	0
0	0	1	1	0	1	0	1	0	1	1	,888	76	0	0	0	1	1	1	0	0	0	0	1	1
1	1	3	3	1	0	1	0	0	3	3	,888	72	0	0	0	1	0	1	1	0	1	0	1	1
0	1	0	1	0	0	0	1	0	3	3	1	64	0	0	0	1	0	1	0	0	1	0	0	1
2	1	1	2		0	0	2	0	1	1	1	78	1	0	0	0	0	1	1	1	0	0		0
1	1	3	2	1	1	1	0	0	1	1	,263	53	0	0	1	1	0	1	1	1	1	1	1	1
	0	0	0	0	0	0	0	0	1	1	1	64	0	1	1	1	1	1	1	1	1	0	0	0
0	0	0	1	0	0	0	0	0	1	1	1	58	0	1	1	0	1	1	1	1	1	0	0	1
1	0	0	3	0	0	0	0	0	1	2	,789	76	1	0	0	0	0	1	0	1	0	0	1	0
0	0	1	0	0	0	0	0	0	2	1	1	70	0	1	0	0	0	1	1	0	1	0	0	0
1	1	1	1	1	1	1	1	0	1	2	1	70	0	1	0	0	0	1	1	0	0	0	0	1
2	2	3	3	1	1	1	0	1	3	2	,801	63	1	0	0	1	0	1	0	0	0	1	0	1
0	0	1	1	0	0	0	0	0	1	2	,888	53	0	1	1	1	0	1	0	0	1	0	0	1
1	0	1	1	0	0	0	0	0	1	1	1	71	0	1	0	0	0	1	0	1	1	0	0	1
2	2	1	2	1	1	1	1	0	4	2	,401	64	1	0	0	0	0	1	1	1	1	0	1	1
0	0	0	0	0	0	0	0	0	1	2	,888	60	0	0	1	1	0	1	0	1	0	0	1	0
0	0	2	1	0	0	1	0	0	1	2	1	75	1	0	0	0	0	1	1	0	1	0	0	1
1	1	2	2	0	1	0	2	1	1	3	,789	85	0	1	0	1	0	1	1	0	1	0	1	0
1	0	1	0	0	0	0	0	0	1	2	,901	78	0	0	0	0	0	1	1	1	1	0	1	0
1	0	2	1	1	0	0	0	0	1	1	,888	57	0	0	1	1	1	1	1	0	1	0	0	1
1	0	0	0	0	0	0	0	0	1	1		75	0	0	0	1	1	1	1	1	1	0	0	0
1	1	2	2	1	2	1	1	0		2	,888	61	1	0	0	1	1	1	1	0	1	0	1	1
3	1	3	2	2	1	1	0	1	3	2	,263	53	0	1		1	0	1	1	1	1	0	1	1
1	1	1	3	1	0	1	0	0	1	1	1	51	0	1	0	1	0	1	0	0	1	0	0	1
0	0	3	1	0	0	1	1	0	1	1	,888	67	0	0	0	0	0	1	1	0	1	0	0	0
0	0	0	1	0	0	0	0	1	1	2	,789	64	0	0	1	1	0	1	1	1	1	0	1	0
1	1	2	3	2	0	1	0	0	2	2	,888	59	0	0	1	0	0	1	1	0	1	0	1	1
3	3	3	3	2	1	2	1	1	3	2	,888	53	0	0	1	1	0	1	1	0	1	1	0	0
1	1	1	1	1	0	1	1	0	2	2	,789	72	1		0	0	0	1	0	0	1	0	0	0
1	0	1	1	0	1	0	0	0	3	2	,888	79	1	0	0	1	1	1	0	0	0	0	0	0
1	1	3	3	1	0	0	0	0	4	3	1	76	0	0	0	1	1	1	0	1	1	0	1	0
0	0	0	0	0	0	0	0	0	1	2	,888	64	0	0	0	1	0	1	1	0	1	0	1	0
1	0	1	1	0	0	1	0	0	3	2	,888	54	0	0	1	0	0	1	1	0	0	0	0	0
0	1	2	1	0	0	1	0	0	1	1	,888	41	0	1	1	0	0	1	0	0	1	1	0	1
0	0	0	0	0	0	0	0	0	1	1	1	61	0	1	1	1	1	1	0	0	1	0	1	1
0	0	1	0	0	0	0	0	0	1		1	76	0	0	0	1	0	1	1	0	1	0	0	0
1	1	1	1	1	0	0	0	0	4	2	1	46	0	0	1	1	0	1	0	0	1	0	1	0
1	1	1	1	0	0	0	0	0	1		,263	61	1	0	0			1	1	1	1	1	1	0
0	0	1	0	0	0	0	0	0	1	3	,362	76	0	1	0	0	1	1	1	0	0	0	0	1
0	0	0	1	0	0	1	0	0	1	4	,789	43	1	1	1	0	0	1	0	0	1	0	1	1
2	1	3	2	1	3	2	3		1	1	,789	64	0	1	0	1	1	1	1	0	1	0	0	1
0	0	0	0	0	0	1	0	0	1	1	,888	81	1	0	0	0	0	1	1	0	0	0	1	1
2	1	0	2	1	0	0	1	0	3	3	,292	88	0	1	0	0	0	1	1	0	0	0	0	1
1	0	0	0	0	0	0	0	0	1	2	,888	62	0	0	0	1	0	1	1	0	0	1	0	0
0	0	1	0	0	0	0	0	0	1	1	1	61	0	0	1	1	0	1	0	1	1	0	1	0
0	0	1	1	2	0	1	0	0	1	2	,789	69	0	1	0	1	1	1	1	0	1	0	1	0
1	1	1	1	0	0	1	0	0	4	2	,888	57	0	0	1	1	0	1	0	0	0	1	0	1
1	0	1	1	0	0	0	1	0	2	2	,888	71	1	0	0	1	0	1	0	0	1	0	0	1
1	2	1	2	3	0	0	0	0	3	1	1	73	1	0	0	0	0	1	1	0	1	0	1	0
0	0	1	1	1	0	0	0	0	1	1	,789	71	0	0	0	1	1	1	1	0	0	0	0	0
0	0	0	0	0	0	0	0	0	1	1	1	75	0	1	0	0	0	1	1	0	1	0	0	0
2	0	3	1	2	0	0	0	0	1	3		77	0	1	0	0	0	1	1	0	0	0	0	1
3	0	1	1	0	0	2	0	0	3	1	,888	64	0	0	1	0	1	1	0	0	0	0	0	0
0	0	0	0	0	0	0	0	0	1	1	1	42	0	1	0	1	0	1	1	0	1	1	1	1
1	1	1	1	1	0	0	0	0	1	3	,789	60	0	1	0	0	1	1	1	1	1	0	1	0
1	1	3	0	0	1	0	3	1	1	1	,362	84	0	0	0	0	1	1	1	0	1	0	0	1
0	0	0	0	0	0	0	1	0	1	1	,789	53	1	1	1	0	0	1	0	0	1	1	0	0
1	1	0	1	0	0	0	0	0	1	1	,888	65	0	0	0	1	0	1	0	0	1	1	1	0
1	1	0	0	0	0	0	0	0	1	1	,789	65	0	1	0	1	0	1	1	0	0	0	0	0
1	0	0	1	0	1	0	0	0	1	1	1	72	0	1	0	0	1	1	1	1	1	0	0	0
1	1	1	2	2	1	2	0	0	4	4	,789	64	0	0	0	1	0	1	1	1	1	1	0	1
3	2	3	3	3	2	1	0	3	4	3	,263	69	0	1	0	0	0	1	1	0	1	0	0	1
0	0	0	0	0	0	0	0	0	3	2	,888	69	1	0	0	1	1	1	0	0	0	1	0	1
1	1	2	1	0	1	1	0	0	4	2	,888	61	0	0	1	1	0	1	1	0	1	1	0	1
1	0	0	2	1	1	0	0	0	3	1	,888	64	0	1	1	0	0	1	0	0	1	0	0	1
1	0	3	1	1	0	0	0	0	2	3	,789	55	0	0		0	0	1	1	0	1	1	1	0
0	0	1	0	0	0	1	0	0	1	1	,888	60	0	0	1	1	0	1	1	1	0	0	0	0
1	2	3	3	1	2	0	1	1	2	1	,789	58	0	1	0	0	0	1	1	0	0	0	1	0
1	0	1	3	0	0	1	1	1	1	4	,176	71	0	0	0	1	0	1	1	0	0	0	0	1
1	0	1	1	0	0	0	0	0	1	2	,888	65	0	1	0	1	0	1	1	0	1	0	1	1
1	1	2	1	1	1	2	1	0	4	4	1	77	0	0	0	1	0	1	1	0	0	0	0	0
	0	0	1	0	0	1	2	0	3	2	,888	60	0	0	0	0	1	1	0	0	1	0	0	0
0	0	1	0	0	0	3	1	0	1	1	1	64	0	0	0	0	0	1	0	0	0	0		1
1	1	3	2	0	1	3	0	0		1	1	56	0	1	1	1	0	1	0	0	1	0	0	1
0	0	0	1	0	0	0	0	0	1	3	,789	83	0	1	0	0	0	1	1	1		0	0	0
1	1	0	1	0	0	1	0	0	1	1	,263	65	1	1	0	0	0	1	1	0	1	0	0	1
1	0	0	2	0	0	0	0	0	3	2	,888	79	0	0	0	0	0	1	1	0	1	0	0	1
1	1	3	3	2	1	2	2	1	1	2	,901	76	0	1	0	0	1	1	0	0	0	0	0	0
1	0	3	2	1	0	2	1	0	1			72	1	1	0	0	0	1	0	0	0	0	0	0
0	0	0	0	0	0	1	0	0	1	1		79	0	0	0	0	0	1					0
2	0	1	1	2	0	1	1	0	2	1	,888	53	0	1	1	0	0	1	1	0	1	0	0	1
0	0	1	1	0	0	1	0	0	1	2	1	69	0	0	0	1	0	1	0	0	1	0	0	1
	0	3	3	3			3	0	4	4	,263	77	0	0	0	0	1	1	0	0	1	0	0	0
0	0	0	0	0	0	0	0	0	1	1	1	75	1	1	0	0	0	1	1	1	1	0		1
0	0	0	0	0	0	0	0	0	1	2	1	45	0	0	1	1	0	1	1	0	1	0	1	0
1	1	3	2	2	2	0	0	0	3	3	,176	71	0	0	0	1	1	1	0	0	1	0	1	1
1	0	0	1	0	0	0	0	0	2	2	,888	68	0	0	0	0	0	1	0	0	1	0	0	1
1	1	1	1	1	1	1	0	0	1	1	1	61	0	1	1	0	0	1	1	0	1	0	1	0
1	0	1	1	1	1	0	0	1	1	2	,888	77	0	0	0	1	0	1	0	0	0	0	0	0
0	0	1	0	0	0	0	0	0	1	1	1	46	0	0	0	1	0	1	1	0	1	0	1	1
0	0	1	0	0	0	1	0	0	1	1	1	76	0	1	0	1	0	1	1	0	1	0	0	1
0	0	0	0	0	0	0	0	0	1	2	1	48	0	0	1	1	0	1	1	0	1	0	1	1
0	0	1	0	0	0	0	0	0	1	1	,888	66	0	1	0	1	0	1	0	0	1	0	0	0
1	0	1	1	0	0	1	0	0	1	1	,888	59	0	1	1	1	0	1	1	0	1	0	0	0
1	0	1	0	0	0	0	0	0	2	2	,789	73	0	0	0	1	0	1	1	0	1	0	1	0
0	0	0	0	0	0	1	0	0	2	1	1	75	0	1	0	1	0	1	0	0	0	0	0	0
0	0	1	0	0	0	0	1	0	1	1	,789	68	0	0	0	0	0	1	1	1	1	0	1	1
0	0	1	0	0	0	0	0	0	1	2	,888	72	1	0	0	1	0	1	1	0	1	0	0	0
1	0	0	1	1	0	0		0	2	2	1	83	1	1	0	0	0	1		0	1	0	0	0
1	0	1	1	1	0	1	1	1	1	1	,888	71	0	0	0	1	1	1	1	0	0	0	0	0
0	0	3	1	0	0	0	0	0	1	2	,888	75	0	0	0	0	0	1	0	0	0	0	0	1
3	3	2	3	1	0	1	0	1	1	1	,702	63	0	0	0	1	0	1	1	0	0		0	0
0	0	1	1	2	1	1	0	1	1	1	,612	50	0	1	1	1	0	1	0	0	1	0	0	1
1	1	1	1	1	1	1	0	0	1	2	,888	61	1	0	1	1	0	1	0	0	1	1	0	0
1	1	3	1	1	1	0	0	0	1	2	,789	70	0	0	0	1	0	1	1	1	0	0		1
0	0	1	2	0	0	3	0	0	1	1	1	62	0	1	1	1	0	1	0	0	1	0	0	1
1	1	0	1	1	1	0	0	0	1	1	1	46	0	0	1	1	0	1	1	1	1	0	1	0
1	1	1	2	1	1	1	0	0	1	1	1	69	0	1	1		0	1					0
0	0	0	1	0	0	0	0	0	2	1		56	0	0	0	0	0	1	1	1	0	1	0	0
1	0	0	1	0	0	0	0	0	1	1	1	56	1	0	1	0	0	1	1	0	1	1	1	1
0	0	0	1	0	0	0	0	0	1	2	1	73	0	1	0	0	1	1	1	0	0	0	0	0
0	0	3	3	1	0	1	1	0	1	4	,263	73	0	1	0	0	1	1	0	0	0	0	0	0
2	1	1	1	1	0	1	0	0	1	3	,263	71	0	1	0	0	0	1	1	1	1	0	1	1
0	1	1	1	1	1	1	1	0	2	1	,789	45	0	1	1	1	0	1	1	0	1	0	0	0
1	0	2	1	1	1	1	1	1	2	2		79	1	1	0	0	1	1	0	0	0	0		1
0	0	1	1	0	1	1	0	1	1	1	1	44	0	1	1	1	0	1	1	0	1	0	0	1
1	0	3	1	0	0	0	0	0			,888	66	0			1	1	1	1	0	1	0	0	1
2	2	3	3	1	0	0	1	2	3	3	,789	71	0	1	0	1	0	1	1	0	0	0	1	0
1	0	0	1	0	0	0	0	0	1	1	,888	73	0	0	0	0	1	1	0	1	1	0	0	1
1		1	3	1	0	1	0	0	1	1	,789	69	1	0	0	0	0	1	0	0	1	0	0	0
1	0	3	1	1	0	0	0	0	1	1	,789	69	1	0	0	0	0	1	1	0	0	1	1	1
1	0	1	1	0	0	1	1	0	1	1	,789	61	1	1	1	1	0	1	0	0	1	1	0	1
0	0	1	0	1	0	1	0	0	1	1	,888	56	0	1	1	0	0	1	1	0	1	1	0	0
1	0	1	1	1	0	1	0	0	3	3	,789	84	1	0	0	0	0	1	0	0	1	0	0	0
1	1	2	1	0	0	0	0	1	1	1	,789	79	0	1	0	1	1	1	0	1	0	0	1	0
0	0	1	1	0	0	0	0	0	1	1	,789	78	0	1	0	0	0	1	1	0	0	0	1	0
1	2	3	2	2	2	2	2	2	1	1	,789	70	0	1	0	1	1	1	1	0	1	0	0	0
1	1	0	1	1	0	1	1	0	3	1	,789	67	0	1	0	1	1	1	0	1	0	0	1	1
1	1	0	0	0	0	0	0	0	1	1	1	66	0	1	0	0	1	1	1	0	1	0	0	1
0	0	1	0	0	0	0	0	0	2	1	1	75	1	0	0	1	0	1	1	0	1	0	1	1
0	0	1	1	0	0	0	0	0	1	1	,888	77	0	0	0	1	0	1	0	0	0	0	0	1
0	1	1	0	0	0	0	0	0	1	2	1	58	0	0	1	1	0	1	1	0	1	0	0	1
1	1	1	1	1	1	0	0	0	2	2	,789	52	0	1	0	1	1	1	1	0	1	0	1	1
2		2	3	0	3	3	2	1	4	3	,5	58	1	0	1	0	0	1	1	0	0	0	0	0
0	1	0	1	0	0	1	1	0	3	3	,888	60	0	0	1	1	1	1	1	0	1	1	0	1
1	1	2	1	1	1	0	0	1	3	2	1	72	0	0	0	1	0	1	0	0	1	0	0	1
3	0	0	1	0	0	0	0	0	1	2	,789	62	0	1	0	1	0	1	0	0	0	1	0	0
1	1	2	1	0	0	0	0	1	1	2	,901	75	1	0	0	1	0	1	0	1	0	1	0	0
0	0	0	1	1	0	0	0	0	1	1	1	70	0	1	0	0	0	2	0	0	1	0	0	0
0	2	1	1	0	0	1	0	1	4	2	,263	78	1	0	0	1	0	2	1	1	1	0	1	0
2	1	1	3	0	0	1	0	1	4	4	1	68	1	1	0	1	0	2	1	0	1	0	0	1
1	1	0	1	1	0	0	1	0	4	4	,901	69	0	1	0	1	1	2	1	1	0	0	1	1
0	0	3	3	0	0	0	1	0	1	4	,888	76	0	1	0	1	1	2	0	1	1	0	0	0
1	1	2	2	0	1	2		1	1	1	,888	43	0	1	1	0	0	2	0	0	0	1	0	0
0	0	0	1	0	0	1	0	0	1	2	1	55	0	1	1	1	1	2	0	0	0	0	0	0
	2	1	1	0	2	1	1	2	2	2	,888	67	1	0	0	1	0	2	1	0	1	0	0	1
0	0	0	0	0	0	0	0	0	1	1		66	1	1	0	0	0	2		0	1	0	0	1
3	3	1	3	3	0	0	3	2	1	1	1	77	1	1	0	1	0	2	1	0	1	0	0	1
0	0	1	1	0	0	0	0	0	3	1	,888	48	0	0	1	0	1	2	1	0	1	1	1	0
1	0	0	1	1	0	1	0	0	2	3	,789	65	0	0	0	0	0	2	0	0	0	0	0	0
1	1	1	1	1	1	0	1	0	2	2		75	1	0	0	0	0	2				0	0
0	0	0	0	1	0	0	0	0	1	1	1	73	0			1	0	2	0	1	0	0		0
0	0	0	3	0	0	0	0	0	1	3	1	75	0	0	0	1	1	2	1	0	0	0	0	1
1	0	0	1	0	0	0	0	0	1	1	,789	80	0		0	0	0	2	0	0	0	0	0	0
1	1	3	3	1	0	1	1	1	2	2	,789	65	0	0	0	0	0	2	0	0	1	1	0	0
0	0	0		0	0	0	0	0	3	3	,789	77	0	1	0	0	1	2	1	0	1	0	1	1
3	0	1	2	0	0	0	0	0	1	3	,263	55	0	1	0	0	0	2	1	0	1	0	1	0
0	0	0	1	0	1	0	0	0	2	3	,702	80	1	1	0	1	0	2	1	1	1	0	1	1
0	0	0	0	0	0	0	0	0	2	1	1	73	0		0	0	1	2		1	1	0	1	0
2	2	3	2	0	0	1	0	1	1	3	,789	61	0	1	0	0	0	2	1	0	0	0	0	1
0	0	1	0	0	0	1	0	0	1	1	1	68	0	1	0	0	0	2	0	0	1	0	0	0
1	0	1	1		1	0	1	0	2	1	,35	53	0	1	1	1	0	2	0	0	0	0	0	1
2	1	2	2	2	0	0	0	0	2	2		84	1	0	0	0	0	2		0		0	0
0	0	0	1	0	0	0	0	0	1	4	,789	91	1	0	0	0	0	2	1	0	0	0	0	0
1	0	0	1	0	0	1	0	0	2	2	1	54	0	0	1	1	1	2	0	0	1	0	1	1
1	0	3	1	1	0	1	0	0	3	1	,789	71	0	1	0	0	1	2	1	1	1	0	0	0
0	0	0	3	1	0	1	0	0	1	1	1	72	1	0	0	1	0	2	1	1	1	0	1	0
	0	0	2	1	0	1			1	2		77	0	0	0	1	0	2	0	0	1	0	0	0
0		0	1	1	0	1	0	0	3	2	,888	65	0	1	0	0	0	2	1	0	0	0	0	1
0	0	0	1	1	0	0	0	0	1	2	,888	73	1	0	0	0	0	2	1	0	0	1	0	0
1	0	1	1	2	0	1	1	0	1	3	,789	70	1	0	0	0	0	2	0	0	1	1	0	1
1	1	0	1	0	0	0	0	0	1	1	,677	59	1	0	1	0	0	2	1	1	0	0	1	0
1	0	1	2	0	0	0	0	0	1	1	,901	67	0	1	0	0	0	2	1	1	0	0	1	1
0	1	3	3	0	1	0	0	0	1	1	,35	62	0	0	0	0	0	2	0	0	0	0	0	0
0	0	0	1	0	0	0	0	0	2	2	1	71	0	1	0	0	1	2	0	0	0	1	0	1
0	0	1	1	0	0	0	0	0	1	2	,888	76	0	1	0	1	0	2	1	0	1	0	0	1
0	0	0	0	3	0	0	0	0	1	1	1	70	0	0	1	0	0	2	1	0	1	0	0	0
1	0	0	1	0	0	1	0	0	2	1	1	61	0	1	1	0	0	2	1	0	0	0	1	0
0	0	0	1	0	0	0	0	0	1	1	1	49	0	1	1	1	0	2	1	0	0	0	1	1
1	1	2	2	1	0	0	0	1	1	4	,176	76	0	1	0	1	1	2	0	0	0	0	0	0
1	0	1	2	0	0	1	1	0	3	4	,176	77	0	0	0	1	0	2		0	0	0	1	0
0	0	1	0	0	0	0	1	0	3	1	1	82	0	0	0	1	0	2	1	1	0	0	1	1
1	1	1	1	0	0	1	0	0	2	1	,888	74	0	1	0	1	1	2	1	1	1	0	0	1
0	0	1	2	0	0	0	0	0	4	1	1	77	0	0	0	0	1	2	0	0	1	0	0	0
1	0	1	1	1	0	0	1	0	2	2	,888	47	0	0	1	1	0	2	1	1	1	1	1	0
1	0	0	1	0	0	1	1	0	4	1	,888	63	0	1	1	0	0	2	0	0	1	0	0	1
3	1	1	3	2	0	1	1	0	3	3	,702	63	0	0	0	0	1	2	1	0	1	0		0
3	2	0	1	3	2	2	2	1	3	3	,263	68	0	1	0	1	1	2	1	1	1	0	1	0
3	2	3	3	3	1	2	3	1	4	3	,263	63	1	0	1	1	0	2	1	0	1	0	0	1
1	1	3	3	3	1	1	1	1	1	2	,789	62	0	0	1	1	0	2	1	0	1	0	1	0
1	1	1	1	0	0	1	1	0	3	3	,801	63	0	0	0	1	1	2	1	0	0	0	1	1
0	1	1	3	0	0	0	0	0	1	1	,263	72	1	1	0	0	0	2	1	0	1	0	1	1
0	0	1	1	1	0	0	0	0	2	2	,888	58	0	1	1	0	0	2	1	0	0	1	0	1
0	0	1	0	0	0	0	0	0	1	2		61	0	1	1			2					1
0	0	0	0	0	0	0	0	0	3	3	,263	68	1	1	0			2	1		1		0	1
3	0	1	1	0	1	0	0	0	3	2	,789	71	0	0	0	1	1	2	1	0	1	0	0	1
0	0	1	1	1	1	1	0	0	3	1	,789	53	0	0	1	0	1	2	1	0	1	1		0
1	0	1	1	1	0	1	0	0	1	3	,789	67	1	1	0	1	1	2	1	0	0	0	1	1
1	1	0	1	0	0	0	0	0	4	1	,263	70	0	1	0	0	0	2	1	0	1	0	0	1
0	0	0	1	0	0	0	0	0	1	2	,888	47	0	0	1	1	0	2	0	0	0	1	0	1
3	3	2	1	0	0	3	0	0	4	3	,888	77	0	0	0	1	1	2	1	0	1	0	1	1
3	3	3	3	1	1	0	1	0	4	4	,789	53	1	0	0	0	0	2	1	0	1	0	1	0
0	0	1	0	0	0	0	0	0	1	2	1	70	0	1	0	0	0	2	1	1	1	0	1	1
3	2	3	3	0	2	3	3	0	3	3	,702	76	0	0	0	0	1	2	1	1	1	0	1	0
0	0	0	1	0	0	0	0	0	1	1	,789	63	0	1	0	0	0	2	1	1	1	0	1	1
1	0		0	1	0	0	0	0	3		,238	76	0	0		1	1	2	1	0	1	0	1	0
1	1	3	3	3	0	0	0	0	1	2	,35	84	1	1	0	1	0	2	1	0	1	0	0	0
0	0	2	0	0	0	0	0	1	4	4	,901	84	1	0	0	0	0	2	1	0	1	0	1	1
0	0	2	1	0	0	0	0	0	1	1	,888	69	0	0	0	0	0	2	1	0	1	0	0	1
0	0	0	1	3	0	0	0	0	2	2	,888	72	0	0	0	0	1	2	0	0	1	0	0	0
0	0	1	1	0	0	0	0	0	2	2	,888	70	0	0	0	1	0	2	0	0	1	0	0	0
0	0	0	0	0	0	0	0	0	1	1	1	63	0	1	0	0	1	2	1	0	0	0	0	1
1	0	0	0	0	1	3	0	0	1	1		82	0	0	0	1	1	2	0	1	0	0	0	0
1	1	2	2	1	2	1	1	1	4	1	,801	51	0	0	0	1	1	2	1	0	1	1		1
1	0	1	0	3	1	0	1	0	1	2	,888	70	0	0	0	0	0	2	1	0	1	0	0	0
0	0	1		1	0	0	1	1		2	,888	75	0		0	0	0	2	1	0	0	0	1	0
0	0	3	1	0	0	0	0	0	1	1	,888	70	0	1	0	0	0	2	1	0	0	0	1	1
0	0	0	0	1	0	0	0	0	1	1	,888	67	1	0	0	1	0	2	0	0	1	1	0	0
0	0		1	3	0	0	0	0	4	4		81	0	0	0			2	1	0	0	0	0	1
1	2		1	0	0	1	1	0	4	1	,888	59	0	0	1	1	0	2	0	0	1	0	1	1
0	0	0	2	2	0	0	1	0	1	2	1	85	1	1	0	0	0	2	0	0	1	0	0	0
2	0	2	3	0	0	0	0	0	1	3	,789	83	1	0	0	0	0	2	1	0	1	0	0	1
1	0	1	1	0	1	0	0	0	1	2	,814	62	1	0	0	0	0	2	1	1	0	0	1	0
0	0	0	1	0	0	1	0	0	2	2	,888	61	0	0	0	0	0	2	0	0	0	1	0	0
0	0	0	0	0	0	0	0	0	1	1		72	1	1	0	1		2	1	0	0	0	0	1
0	0	0	1	0	1	1	0	0	1	2	,888	76	0	1	0	1	1	2	0	0	0	0	0	0
1	0	1	1	0	0	0	0	0	2	2	,888	51	0	0	1	0	0	2	0	0	0	0	0	0
2	1	1	1	1	1	1	0	0	3	3	,901	52	0	1	0	0	0	2	1	0	0	1	1	1
0	0	0	1	0	0	0	0	0	1	1	,035	80	1	0	0	0	1	2	1	1	1	0	1	1
1	0	3	1	0	0	0	0	0	3	4	,888	63	0	1	0	0	0	2	1	1	1	0	1	0
1	1	3	3	0	0	1	0	0	1	4	,901	74	0	1	0	0	0	2	0	1	0	0	1	1
1		1	3		0	2	0	1	3	3	,491	88	0	1	0			2	0	0	0	0	0	1
1	0	3	1	1	0	1	1	0	3	3	,789	67	0	1	0	1	1	2	0	0	1	0	0	1
2	1	2	3	3	1	3	1	0	4	3	,789	47	0	0		1	1	2	1	0	1	0	1	1
0	0	3	3	2	0	1	1	1	2	2	,789	68	1	0	0	1	0	2	0	0	1	0	0	1
0	0	0	0	0	0	0	0	0	1	1	1	65	0	1	0	1	1	2	0	0	0	0	0	1
1		1	1	1	0	0	0	0	2	2	,391	76	0	1	0	0	0	2	1	1	1	0	1	0
0	0	0	0	0	0	0	0	0	1	2	,888	63	0	0	0	0	0	2	1	1	1	0	1	1
0	0	0	0	0	0	0	0	0	1	1	1	75	0	1	0	0	0	2	0	1	1	0	0	0
3	2	0	2	0	0	3	0	1	2	1	,263	66	0	0	0	1	0	2	1	1	1	1	1	1
0	0	0	0	0	0	0	0	0	1	1	1	51	0	1	1	0	0	2	0	0	1	0	0	1
	3	3	2	2	3	1	2	3	4	1	,5	66	0	1	0	0	0	2	1	0	1	0	0	0
0	1	2	3	3	0	1	1	0	3	1	,888	55	1	1	1	0	0	2	1	0	1	0	0	1
2	1	2	2		0	1	1	1	2	2	,789	83	0	1	0	0	1	2	1	1	1	0	1	0
1	2	1	3	0	0	1	0	0	3	3	,888	55	0	1	1	0	0	2	1	0	0	0	0	1
0	0	0	0	0	0	0	0	0	1	1	1	55	0	1	1	1	0	2	1	0	1	0		1
0	0	1	3	0	0	0		0				70	1					2					0
0	0	1	0	0	0	0	0	0	1	1	,888	59	0	0	1	0	0	2	0	0	0	0	1	1
0	0	2	1	0	0	0	0	0	3	3	,263	77	0	0	0	0	1	2	1	0	0	0	0	0
0	0	3	1	0	0	0	0	0	1	3	,888	62	0	0	0	1	0	2	0	0	0	1	0	1
1	1	1	1	0	0	1	0	0	4	1	,888	53	0	0	0	1	1	2	0	1	1	0	0	1
3	1	3	1	2	0	3	1	1	2	1	,0890000000000001	66	0	1	0	1	1	2	1	1	1	0	1	0
3	1	1	3	0	1	1	0	1	1	3	,702	64	1	0	0	0	0	2	1	1	1	1	1	1
1	1		1	0	0	0	0	0	3	3	,702	60	0	0	0	0	0	2	0	1	0	0	0	0
1	1	1	2	0	0	1	0	0	4	2	,702	60	0	1	1	0	0	2	1	0	1	1	0	0
2	0	2	1		0	1	0	0	3	4		81	0	0	0	0	0	2	1	0	0	0	0	1
1	0	3	1	0	1	0	0	0	1	2	,789	84	0	1	0	0	0	2	1	0	1	0	0	1
0	0	1	1	1	0	0	1	0		2	,263	64	1	0	1	1	0	2	1	1	0	0		0
1	1	3	3	2	1	1	2	0	2	4	,888	55	0	0	1	1	0	2	1	0	1	1	1	0
	0	0		0	0	1	0	0	1	2	,466	58	0	1	1	1	0	2	0	1	1	0	0	0
2	1	3	3	1	0	2	1	0	4	4	,379	78	0	1	0	0	0	2	1	0	1	0	1	0
0	0	3	2	0	0	1	0	0	1	3	1	73	1	0	0	0	1	2	1	0	1	0	1	0
1	1	3	3	1	1	0	0	0	2	2	,888	46	0	1	1	1	0	2	1	0	1	0	0	1
0	0	0	0	0	0	1	0	0	1	1	,263	70	0	1	0	0	0	2	1	0	1	0	0	0
2	2	2	2	2	0	0	0	0	1			52	1	0	0	0	1	2	0	0	0	0	0	1
1	0	1	1	0	0	0	1	0	2	2	,888	71	0	1	0	1	1	2	1	1	1	0	0	1
0	0	1	1	0	0	0	1	0	2	2	1	68	0	0	0	0	0	2	1	1	1	0	0	0
3	1	2	3	1	0	1	1	0	2	2	,789	70	1	1	0	0	0	2	1	0	1	0	1	1
0	0	1	1	1	0	0	1	0	2	2	,888	55	0	1	1	0	0	2	1	1	1	0	0	1
0	0	2	3		0	1	2	0	4	3	-,0519999999999999	47	0	1	1	0	0	2	1	0	1	0	0	1
2	1	2	2	2	1	0	0	0	4	3	,263	55	0	0	0	1	0	2	0	0	1	1	0	1
1	1	1	1	0	0	0	0	0	3	3	,888	61	0	0	0	1	0	2	1	1	1	1	0	1
0	0	1	1	1	0	0	0	0	1	1	,789	69	0	1	0	1	1	2	1	0	1	1	0	1
1		0	1	0	0	0	0	0	1	2	,888	47	0	0	0	0	0	2	1	0	0	0	0	0
1	3	0	2	1	1	1	0	2	1	4	,612	64	1	1	0	0	0	2	1	0	0	0	0	0
1	2	1	1	0	0	1	0	0	1	4	,901	77	0	0	0	1	0	2	0	0	1	0	0	0
1	0	1	1	1	0	0	0	0	1	2	,789	67	1	0	0	0	0	2	0	0	1	0	0	1
1	0	0	0	0	0	0	0	0	1	1	1	49	0	0	1	1	0	2	1	0	0	0	0	0
1	1	3	3	1	1	0	0	0	3	3	,789	66	0	0	0	0	0	2	0	0	0	0	0	0
0	0	1	1	0	0	0	0	0	1	2	,888	75	0	1	0	0	0	2	0	0	0	0	0	1
1	0	1	1	1	1	0		0	1	1	,263	50	0	1	1			2	0	0	0	0	0	0
0	0	1	0	1	0	0	0	0	1		1	68	0	0	0	1	1	2	1	1	0	1	1	1
1	2	0	0	2	0	1	0	0	1	1		81	1					2					0
0	0	1	0	0	0	0	0	0	2	2	,888	71	0	1	0	0	0	2	0	0	0	0	0	0
1	0	3	2	1	0	1	1	0	2	2	,888	73	0	0	0	1	1	2	1	0	1	0		1
3	2	1	3	1	0	2	1	1	1	1	,702	70	1	1	0	0	0	2	1	0	1	1	1	0
0	0	3	1	0	0	0	0	0	2	2	,888	79	0	1	0	0	1	2	1	0	1	0	0	0
0	0	0	1	0	0	0	0	0	2	2	1	71	0	0	0	1	1	2	0	0	1	0	0	1
0	0	0	0	0	0	0	0	0	1	1	,901	57	0	0	1	0	0	2	1	0	1	0	0	0
1	1	2	1	0	0	0	0	0	4	1	,789	72	0	1	0	0	0	2	0	0	0	0	0	1
0	0	0	1	0	0	0		0	3	3	,789	74	0	1	0	1	1	2	1	1	1	0	1	1
2	3	3	3	2	1	1	0	0	3	2	,263	62	1	1	0	0	0	2	1	1	0	0	1	1
3	0	0	2	0		0	0	0	4	4	,176	60	1	1	0	1	0	2	0	0	1	0		0
1	1	1	1	0	0	0	0	0	4	1	,888	63	0	0	1	1	0	2	1	0	1	0	0	1
0	0	0	0	0	0	0	0	0	1	1	1	76	0	0	0	0	0	2	0	0	0	0	0	1
0	0	0	0	0	0	0	0	0	4	4	,789	74	1	1	0	0	0	2	1	1	1	0	1	0
2	1	3		0	0	3	0	0	1	1	,491	63	0	1	0	0	0	2	1	1	1	0	1	0
0		0	3	1	0	0	3	1	1	3	1	74	0	0	0	1	0	2	0	0	0	0	1	1
0	0	1	1	1	0	0	0	0	1	2	1	45	0	0	0	1	0	2	1	0	1	1	0	1
1	0	0	0	0	0	0	0	0	1	2	,888	53	1		0	0	0	2	0	0	0	0		0
1	0	3	0	0	0	1	0	0	3	3	,888	70	1	1	0	1	0	2	1	0	0	0	0	1
1	1	1	1	0	1	1	0	1	2	2	,888	59	1	0	0	0	0	2	1	1	1	0	0	1
3	3	3	3	3	0	0	1	0	1	3	,111	71	0	0	0	0	0	2	1	0	1	1	0	0
0	0	1	1	0	0	0	0	0	1	3	,789	55	1	1	0	1	0	2	1	1	1	0	1	1
2	2	0	3	0	1	1	1	0	4	1	,5	74	1	1	0	1	1	2	1	0	1	0	0	1
2	0	3	1	0	0	0	0	0	1	4	,491	73	0	1	0	0	0	2	1	0	1	0	1	0
2	3	0	3	3	1	3	0	0	4	3	,0240000000000001	84	0	1	0	1	0	2	0	0	0	0	0	1
1	1	3	1	0	0	0	0	0	2	3	,263	80	0	0	0	0	0	2	1	0	1	0	0	0
3	0	1	3	3	0	0	3	0	1	3	,789	69	0	1	0	0	0	2	1	0	0	0	0	0
1	1	2	2	1	0	0	0	0	1	1	,888	46	0	0	1	1	1	2	1	0	1	1	1	1
0	0	0	0	0	0	0	0	0	4	4	1	67	1	0	0	0	0	2	1	0	0	1	0	1
1	1	2	1	0	0	1	0	1	1	4	,491	88	1	0	0	0	0	2	0	0	0	0	0	0
3	2	3	2	0	0	1	0	1	1	2	,789	73	0	1	0	1	0	2	1	0	1	1	0	0
1	1	2	2	0	0	1	1	2	3	3	,702	77	0	0	0	1	0	2	1	1	1	0	1	1
1	1	2	1	3	0	2	0	0	3	3	,789	65	0	0	0	1	1	2	1	0	1	0	0	0
0	2	0	3	3	0	0	3	0	3	3	,176	58	1	0	0	0	0	2	1	1	0	0	1	1
3	0	0	1	1	0	0	0	0	2	2	,789	70	0	1	0	1	1	2	0	1	0	0	1	0
0	2	3	3	0	3	1	2	1	3	3	,789	60	0	0	0	0	0	2	1	1	1	1	1	0
0	0	0	0	0	0	0	0	0	1	3	,901	80	0	0	0	1	0	2	0	1	0	0	1	0
1	1	2	2	1	1	0	2	0	3	3	,888	46	0	1	1	0	0	2	1	1	1	0	1	1
0	0	1	1	0	0	0	1	0	1	3	,702	81	0	0	0	1	0	2	1	0	0	1	0	0
1	1		3	0	0		0		3	3	,789	79	0	1	0	0	1	2	0	0	1	1	0	1
0	0	2	2	0	0	0	0	0	2	1	,888	79	1	0	0	0	0	2	0	0	1	0	0	0
1	1	2	0	0	0	0	0	0	1	1	,578	84	0	0	0	0	0	2	1	0	1	0	0	0
0	1	3	3	0	1	1	0	0	1	3	,35	69	1	1	0	0	0	2	1	0	1	0	0	1
1	1	3	3	3	0	0	1	1	3	4	,702	72	0	0	0	1	1	2	1	1	1	0	0	1
0	0	1	0	2	0	0	0	0	1	3	,888	82	1	0	0	1	0	2	1	0	1	0	0	1
0	2	2	1	0	0	0	0	1	1	3	,814	52	1	1	0	0	0	2	0	0	0	0	0	1
0	0	1	1	1	0	0	0	0	1	3	,789	62	0	1		1	1	2	0	1	1	1	0	0
1	1	1	1	0	0	0	1	0	3	2	,362	74	0	0	0	1	0	2	1	0	0	0	1	1
0	0	0	0	0	0	0	0	0	1	1	,888	33	1	0	1	1	0	2	0	1	0	0	0	0
		0	0	0	0	0	0	0	1	2	,789	73	0	0	0	0	1	2	1	0	0	0	0	0
0	0	0	0		0	0		0	1	1		70	0	0	0	1	0	2	0	1	1	0	0	0
1	1	1	3	1	0	0	0	0	2	1	,888	72	1	0	0	0	0	2	1	0	0	0	0	0
1	1	2	1	0	0	0	0	0	2	1	,888	57	0	1	1	1	0	2	1	0	1	0	0	0
0	1	2	1	1	1	2	0	0	1	2	1	52	0	0	0	0	0	2	0	0	1	1	0	1
1	3	3	2	0	0	0	0	0	1	3	,901	74	0	1	0	1	0	2	1	0	0	0	0	0
2	1	2	3	1	0	0	1	0	1	2	,789	59	0	1	0	0	0	2	1	0	1	0	1	1
1	0	2	0	0	0	0	0	0	1	1	1	71	0	0	0	1	0	2	1	0	1	1	0	0
3	3	0	3	0	0	3	0	0	4	3	,789	80	1	0	0	0	0	2	1	1	1	1		1
1	0	2	1	1	0	1		0	1	2	,789	62	0	1	1	1	1	2	0	1	1	1	0	0
1	1	2	3	0	0	1	1	0		3	,789	68	0	1	0	1	0	2	0	0	0	1	0	0
0	0	0	1	0	0	0	0	0	1	1	,901	84	0	1	0	0	1	2	0	0	0	0	0	1
0	0	1	0	1	0	0	0	0	2	2	1	74	0	1	1	1	0	2	0	0	0	0	0	0
0	0	0	0	1	0	0	1	0	1	1	,888	72	0	1	0	0	0	2	1	0	0	0	0	1
1	0	2	1	0	0	0	0	0	1	1	1	77	1	0	0	0	1	2	0	0	0	0	0	1
0	0	1	0	0	0	0	0	0	1	3	,263	73	0	0	0	0	0	2	1	1	0	0	0	0
0	0	0	0	0	0	0	0	0	3	3	,789	80	1	0	0	1	1	2	0	0	0	0	0	1
1	1	3	3	1	1	1	1	1	4	4	,263	73	0	0	0	1	0	2	1	0	1	0	0	1
0	0	0	0	0	0	0	0	0	1	2		83	0	1	0	0	0	2	1	0	1	0	0	0
2	0	3	3	0	0	1	1	0	4	2	,238	43	1	1	1	0	0	2	1	0	1	0	0	0
0	0	1	0	0	0	0	0	0	3	2	1	66	1	0	0	0	0	2	0	0	1	0	0	1
1	1	2	1	1	1	0	0	0	3	3	,888	77	1	1	0	0	0	2	1	0	1	0	0	1
0	0	0	1	0	0	0	0	0	4	1	,888	77	0	1	0	0	0	2	0	1	1	0	0	1
0	0	0	0	0	0	0	0	0	1	1	1	80	1	0	0	0	0	2	1	0	0	0	0	0
0	0	3	0	0	0	0	0	0	1	1	1	71	0	1	0	0	0	2	1	1	1	0	0	0
1	1	1	1	0	0	0	0	0	1	3	,901	76	0	1	0	1	0	2	1	0	0	0	0	0
0	0	0	3	0	0	0	0	0	1	1	,901	69	0	1	0	1	1	2	1	1	1	0	0	0
1	1	2	2	1	0	1	1	0	3	3	,176	63	1	1	0	1	1	2	1	0	1	0	0	1
0	0	0	3	0	1	3	3	0	3	3	,578	74	0	1	0	0	1	2	1	0	1	0	0	0
1	1	1	1	1	1	1	1	0	4	3	,888	63	0	0	0	0	0	2	0	0	0	1	1	0
3	3	3	1	0	0	0	0	0	1	1	-,139	57	0	1	1	0	1	2	1	1	0	1	0	0
1	1	2	1	0	0	1	0	0	2	3	,702	70	0	0	0	0	1	2	1	0	0	1	0	0
0	1	0	3	0	1	3	0	0	3	3	,176	58	1	0	0	0	1	2	0	0	0	0		1
0	1	3	1	0	0	0	3	0	1	3	,565	74	1	0	0	1	0	2	0	1	0	0	0	0
0	0	3	0	0	0	0	0	0	1	4	,901	75	0	0	0	1	1	2	1	0	1	0	0	1
0	0	0	3	0	0	3	1	0	1	4	,901	81	0	0	0	1	1	2	1	0	0	0	0	1
0	1	3	3	1	0	0	0	1	3	4	,292	69	1	0	0	0	0	2	1	1	1	0	0	0
1	0	0	1	0	0	1	0	0	1	3	,35	84	0	0	0	1	1	2	1	0	1	0	0	0
1	1	3	3	1	0	1	0	0	3	3	,789	72	0	0	0	1	1	2	1	0	1	0	0	1
0	1	1	1	1	0	0	1	1	3	4	,565	73	1	1	0	1	0	2	0	0	0	1	0	0
1	1	1	1	0	1	1	1	0	2	2	,888	69	0	1	0	1	0	2	1	0	1	0	0	1
2	2	2	2	1	2	1	1	2	4	4	,888	83	0	1	0	0	1	2	1	0	1	0	0	0
1	1	0	1	0	1	0	1	0	1	1	,789	58	1	1	1	0	0	2	1	0	1	0	0	1
1	0	1	0	3	0	0	1	0	1	1	,379	91	1	0	0	0	0	2	0	1	0	0	0	0
3	0	0	0	0	0	0	0	0	1	2	,35	77	1	0	0	0	0	2	1	1	1	0	1	1
1	0	3	3	1	0	1	0	0	1	3	,263	56	0	0	0	0	0	2	1	0	0	1	1	1
0	0	1	1	1	0	0	0	0	1	1	,888	43	0	1	1	0	0	2	1	0	1	0	0	1
0	0	0	0	0	0	0	0	0	1	1	1	71	0	1	0	1	0	2	1	1	1	0	0	0
1	2	2	2	0	0	0	0	0	1	1	,176	56	1	0	0	0	0	2	0	0	0	0	1	0
1	0	3	1	0	0	0	0	0	3	3	,888	77	1	0	0	1	1	2	1	0	1	0	0	1
2	0	1	1	0	0	0	0	0	2	2	,901	78	1	0	0	1	0	2	1	1	1	0	1	0
2	1	2	2	0	0	1	1	0	2	2	,702	63	1	1	0	1	1	2	1	0	1	0	0	1
1	0	0	2	2	0	1	2	0	2	2	,888	73	0	0	0	1	0	2	1	0	0	0	0	1
1	1	0	0	0	0	0	2	0	1	1	,151	77	1	0	0	0	0	2	0	1	0	0	1	1
1	0	0	1	1	0	1	1	0	3	2	,702	81	0	1	0	1	1	2	0	1	1	0	0	1
2	3	3	3	1	0	1	0	1	2	3	,789	73	0	1	0	0	1	2	1	1	1	1	0	0
0	0	1	1	0	0	0	0	0	2	2	,789	76	1	1	0	0	0	2	1	0	1	0	0	1
0	0	0	0	0	0	1	0	0	1	1	1	77	0	1	0	0	0	2	1	0	0	0	0	0
1	0	1	1	1	0	0	1	0	1	2	1	83	0	1	0	0	1	2	1	0	1	0	0	0
2	1	1	1	0	1	3	0	0	1	1	,901	77	0	1	0	0	0	2	1	1	0	0	0	1
0	0	1	0	0	0	0	0	0	1	1	1	44	1	1	1	1	0	2	1	0	0	1	1	0
0	0	3	1	0	1	1	0	0	2	2	1	73	0	0	0	0	0	2	1	0	1	0	0	0
0	0	1	0	1	0	0	0	0	1	1	,888	80	1	0	0	0	0	2	0	0	0	1	0	1
1	0	1	0	0	0	0	0	0	1	1	1	87	0	0	0	0	0	2	1	0	0	0	0	0
1	0	1	1	0	0	1	0	0	1	1	,151	64	1	1	0	0	0	2	0	0	0	0	0	0
1	1	2	2	2	0	1	1	0	1	3	,789	70	1	0	0	1	0	2	1	0	1	1	1	0
3	3	0		3	0	2	2	0	1	3	,0890000000000001	75	0	1	0	1	0	2	1	0	1	1	0	0
1	1	1	0	0	0	1	0	0	1	3	,901	82	0	0	0	0	0	2	0	0	0	0	0	0
2	0	2	1	1	1	0	0	1	1	3	,888	50	0	0	0	1	1	2	0	0	1	1	0	1
0	1	3	2	3	0	0	1	0	2	2	,789	91	1	0	0	1	0	2	1	0	1	0	1	1
1	0	2	2	0	0	1	1	0	3	3	,789	60	0	1	1	0	0	2	1	0	0	0	0	0
2	1	3	2	1	0	2	0	0	1	4	,0890000000000001	75	1	1	0	0	0	2	1	1	1		0	1
0	0	0	1	1	0	1	0	0	4	4	,379	84	1	0	0	0	0	2	0	0	0	0	0	1
1	1	3	3	1	0	2	0	0	2	2	,263	70	0	1	0	1	1	2	1	0	1	0	0	1
3	0	3	1	1	0	0	0	0	1	1		73	0	1	0	0	0	2	1	0	0	0	1	1
1	1	1	2	1	0	1	0	1	3	3	,789	80	0	1	0	0	1	2	0	0	1	0	0	0
0	0	0	3	0	0	0	1	1	1	1	,888	77	0		0	0	0	2	1	0	1	1	0	0
0	0	1	1	0	0	0	0	0	1	1	,888	77	1	1	0	1	0	2	1	1	1	0	1	1
1	0	1	1	0	0	1	0	0	3	4	,789	76	0	0	0	0	0	2	1	0	0	0	0	0
1	0	2	1	0	0	1	1	0	1	2	,901	62	0	0	1	0	0	2	1	0	1	0	0	1
2	1	3	2	1	0	0	0	1	1	2	,263	64	0	1	1	0	0	2	1	1	0	0	1	1
1	0	2	2	2	1	1	1	1	1	3	,888	74	0	0	0	0	0	2	1	0	0	0	0	1
0	0	1	0	0	0	1	0	0	4	1	1	78	0	0	0	0	0	2	1	0	1	0	0	1
0	0	0	0	0	0	0	0	0	2	2	1	66	1	0	0	0	0	2	0	0	0	0	0	0
2	2	3	2	1	3	3	2	1	3	3	,176	56	0	1	0	1	0	2	0	0	1	1	1	0
1	0	3	3	0	0	1	1	0	1	2	,789	74	0	0	0	1	1	2	1	0	1	0	1	0
0	0	1	1	0	0	0	0	0	1	1	,901	72	0	0	0	0	0	2	0	0	0	0	0	0
2	1	2	2	1	1	2	1	0	1	3	,176	50	0	1	1	0	0	2	0	0	1	1	0	0
1	1	1	3	2	1	1	0	0	3	1	,888	48	0	1	0	0	0	2	1	1	1	0	1	1
1	1	0	0	0	0	0	0	0	4	3	,789	53	1	0	0	1	1	2	0	1	0	0	1	0
0	1	3	3	0	0	1	0	0	4	4	,789	64	0	1	0	1	1	2	1	0	1	0	0	0
0	1	1	1	1	1	0	0	0	2	2	1	84	0	0	0	1	1	2	0	0	1	0	0	1
0	0	1	1	1	0	1	1	0	1	1	,789	67	1	1	0	0	0	2	1	0	0	1	0	1
1	0	1	1	1	0	2	0	0	3	2	,263	82	0	1	0	1	1	2	1	1	1	0	0	0
0	0	0	3	0	0	1	0	0	1	2	,176	61	0	0	0	0	1	2	1	1	0	0	0	1
1	1	1	1	1	0	1	0	0	2	2	,888	59	0	1	0	1	0	2	1	1	1	1	0	1
1	0	0	2	0	0	1	0	0	1	1	,789	76	0	1	0	0	1	2	1	1	1	0	0	1
2	1	2	1	1	0	1	0	1	3	3	,789	72	0	1	0	0	0	2	1	1	1	0	0	1
0	1		3		0	0	2	0	3	4	,888	82	0	0	0	1	0	2	0	0	0	0	0	0
0	0	0	1	0	0	0	1	0	1	3	,901	76	0	1	0	0	0	2	1	1	0	0	0	1
0	1	1	1	0	0	0	0	0	2	1	1	65	0	0	0	0	0	2	1	0	1	0	1	1
0	0	0	1	0	0	1	0	1	1	2	,888	83	1	0	0	0	1	2	0	0	1	0	0	1
2	1	2	1	2	1	2	0	1	4	2	,888	53	0	0	0	0	0	2	1	1	1	0	1	0
0	0	1	1	0	0	1	1	0	1	3	,702	74	1	1	0	0	0	2	0	0	0	0	1	0
1	0	1	1	1	0	1	0	0	2	2	,789	84	0	1	0	0	1	2	1	1	0	0	0	0
3	3	3	3	1	0	0	1	0	3	3	,314	72	0	1	0	1	1	2	1	1	1	0	1	1
1	0	1	0	0	0	0	0	0	1	1	1	69	0	0	0	1	0	2	1	0	1	0	0	1
0	0	1	1	0	0	0	1	0	1	1	1	68	0	0	0	0	0	2	0	0	1	1	0	1
0	0	0	0	0	0	0	0	0	1	1	1	74	1	0	0	0	0	2	0	0	0	1	0	0
0	0	1	2	0	0	0	0	0	1	1	1	52	1	0	1	0	1	2	0	0	1	1	0	0
3	3	3	0	2	0	0	1	2	4	4	,0890000000000001	67	0	0	0	1	1	2	1	0	1	0	1	0
0	0	3	3	3	0	3	2	0	4	4	,789	78	1	0	0	0	0	2	1	0	1	0	0	0
2	1	3	2	0	0	1	1	0	1	1	1	75	0	0	0	0	0	2	0	0	1	0	0	0
1	0	0	1	1	0	0	0	1	1	1	,789	74	0	1	0	0	0	2	1	1	0	0	1	0
0	0	0	0	0	0	0	3	0	1	1	,263	53	0	1	0	0	0	2	0	0	1	1	0	0
1	2	2	0	1	1	1	1	1	2	4	,789	74	0	1	0	1	1	2	1	0	1	1	0	1
2	2	1	3	1	0	2	1	0	3	2	,5	42	0	1	1	1	0	2	1	0	1	1	1	0
0	0	1	2	0	0	1	1	0	2	3	,888	49	0	0	0	0	0	2	0	1	1	0	0	1
1	1	1	2	1	1	1	0	0	1	4	,466	71	1	0	0	0	0	2	1	1	1	0	1	1
1	2	0	2	1	0	1	1	1	2	2	,888	73	0	0	0	0	0	2	1	0	1	0	0	1
1	1	1	1	0	1	0	1	1	1	1	1	68	0	1	1	0	0	2	0	0	1	0	0	0
0	0	0	1	0	0	0	0	0	1	1	1	73	0	0	0	0	0	2	0	0	0	0	0	1
3	2	3	2	2	0	2		1	2	3	,379	80	0	1	0	1	0	2	1	0	1	0	0	0
0	0	3	3	0	0	0	0	0	4	3	,888	83	1	0	0	1	0	2	1	0	1	0	0	1
3	2	3	3	1	0	1	3	1	1	4	,789	56	0	1	0	1	1	2	1	1	1	0	1	0
1	1	1	2	1	1	1	0	0	1	1	,379	61	0	1	1	0	0	2	0	0	0	1	0	1
1	0	3	0	0	0	0	0	1	1	1	1	81	0	0	0	1	1	2	1	0	1	0	0	0
1	1	2	2	1	0	0	1	1	1	1	1	64	0	0	0	0	0	2	1	1	0	0	0	1
1	0	2	0	1	0	3	2	1	1	3	,789	74	1	1	0	1	0	2	1	0	1	0	0	1
3	0	1	1	0	0	0	0	0	4	1	1	55	0	1	1	0	0	2	1	0	0	0	0	1
1	0	2	1	0	0	0	0	0	4	3	,789	80	1	1	0	1	0	2	1	1	1	0	1	1
2	0	1	0	0	0	0	0	0	3	3		79	0	0	0			2	1	0	0	0	1	0
2	0	3	2	0	2	2		1	4	2	,789	76	0	0	0	0	1	2	1	0	1	0	0	1
1	2	0	1	1	0	1	1	0	1	2	,888	77	0	0	0	0	0	2	0	1	1	0	1	0
0	1	2	2	0	0	0	0	2	3	4	,292	78	0	0	0	1	1	2	1	1	0	0	0	1
1	1	1	1	0	1	1	0	0	4	4		71	1	0	0	0	1	2	1	0	0	0	1	0
1	0	1	1	1	0	1	1	0	2	2	,789	78	0	0	0	0	1	2	0	1	1	0	0	0
0	0	1	1	0	0	0	0	0	2	1	,789	64	0	1	0	0	1	2	1	0	1	0	0	1
1	2	2	3	0	0	1	0	0	2	2	,789	70	0	0	0	0	0	2	1	0	1	1	0	1
2	2	1	3	3	3	3	1	2	3	3	,176	60	0	1	0	1	0	2	1	0	1	1	1	0
0	0	1	0	0	0	0	0	0	1	3	1	76	0	0	0	0	1	2	1	0	0	0	0	0
0	0	0	0	0	0	1	0	0	1	3	,901	87	1	0	0	0	0	2	1	0	1	0	0	0
0	0	1	1	1	0	0	0	0	1	2	,888	67	0	0	0	1	0	2	1	0	1	0	0	0
2	1	3	1	1	0	0	1	0	1	3	,901	82	0	1	0	0	0	2	1	1	0	0	0	1
0	0	3	3	0	0	1	0	1	1	4	,789	75	0	1	0	0	0	2	1	1	0	0	1	1
0				0		0			1	2		67	0	0	0	0	0	2	0	1	1	0	0	0
0	0	1	0	0	0	0	0	0	1	1	1	55	0	0	0	0	0	2	1	0	1	0	1	0
1	0	3	1	1	0	0	1	0	3	3	,789	76	0	1	0	1	0	2	1	0	1	0	1	1
0	0	1	1	1	0	1	1	0	3	2	1	39	1	0	1	0	0	2	1	1	0	0	0	1
0	0	2	2	1	0	0	0	0	4	3	,176	69	0	1	0	1	0	2	1	0	1	0	1	0
1	2	2	2	2	2	1		1	2	2	,263	82	0	0	0	0	0	2	1		0	1	0	0
3	3	3	3	3	3	1	3	0	4	3	,789	42	0	1	0	1	1	2	1	0	1	1	1	1
0	1	3	3	3	0	0	0	1	3	3	,263	71	0	0	0	0	0	2	1	1	1	0	0	0
3	1	1	1	0	0	1	2	1	3	3	,789	73	0	1	0	1	1	2	1	1	0	0	0	1
1	0	3	3	2	3	3	3	0	3	3	,801	81	0	1	0	0	0	2	1	0	0	0	0	0
2	2	2	3	3	1	1	1	1	1	3	1	78	0	0	0	0	1	2	1	0	1	0	1	1
1	0	2	2	2	0	0	0	1	4	4	,789	73	0	0	0	0	0	2	0	0	0	1	0	1
2	1	3	3	3	1	3	2	1	3	1	,263	62	0	1	0	0	0	2	1	1	1	1	1	1
1	0	1	2	1	0	0	0	0	1	1	1	74	1	1	0	0	0	2	0	0	0	0	0	0
3	2	3	3	2	3	1	3	1	1	1	,176	71	0	0	0	1	0	2	1	0	1	0	1	1
0	0	0	0	0	0	0	0	0	1	3	,901	91	1	0	0	0	0	2	0	0	1	0	0	0
1	0	1	1	1	0	0	0	0	1	2	,789	68	0	0	0	0	0	2	1	0	0	0	1	1
3	1	3	3	3	0	3	0	0	1	1	1	79	1	0	0	0	0	2	1	0	0	0	0	1
1	0	3	2	2	0	1	1	0	3	3	,702	79	0	1	0	1	1	2	0	0	0	0	0	1
2	0	0	2	0	0	0	0	0	1	4	,491	82	1	0	0	1	1	2	0	0	1	0	0	0
0	0	1	0	0	0	0	0	0	2	1	,888	69	0	1	0	0	0	2	0	0	1	0	0	0
0	1	0	1	3	0	1	1	0	3	3	,789	88	1	0	0	0	0	2	0	1	0	0	0	1
0	0	1	2	1	0	0	2	1	1	3	1	80	0	0	0	0	0	2	0	1	0	0	0	0
1	1	2	3	2	2	2	1	0	2	2	,789	60	1	1	0	0	0	2	1	0	1	0	0	1
2	3	0	3	0	3	0	0	3	1	3	,5	78	1	0	0	0	0	2	1	0	1	0	1	0
1	0	0	1	0	0	0	0	0	1	1	1	55	0	1	1	0	0	2	1	0	1	0	1	1
0	0	0	0	0	0	0	0	0	1	1	,901	87	1	0	0	1	1	2	1	0	1	0	0	0
1	1	0	0	0	0	0	0	0	1	1	1	74	0	1	0	1	0	2	1	0	1	0	0	1
2	0	3	0	0	0	2	0	0	3	1	,888	49	0	1	0	1	0	2	1	1	0	1	0	1
0	0	0	0	0	0	0	0	0	2	2	,888	73	0	0	0	0	1	2	0		1	0	0	1
			3	3	0	1	0	1	2	2	,888	76	0	1	0	0	0	2		0	0	0	0	1
0	0	1	1	0	0	0	0	0	1	2	1	69	0	1	0	0	0	2	0	0	0	0	0	1
2	0	2	2	1	1	2	2	0	3	2	,789	64	0	0	1	0	0	1	1	0	0	1	0	1
3	1	2	1	0	0	0	0	0	1	3	,901	76	1	0	0	1	1	1	1	0	1	0	0	0
0	0	0	0	0	0	0	0	0	1	3	,789	55	1	0	0	1	0	1	0	1	1	1	0	1
0	0	2	2	0	0	0	0	0	2	2	,888	79	0	0	0	0	0	1	1	0	1	0	1	0
